# Supplementary material for: The Composite 259-kb Plasmid of Martelella mediterranea DSM 17316T–A Natural Replicon with Functional RepABC Modules from Rhodobacteraceae and Rhizobiaceae
Source: Front Microbiol. 2017 Sep 21;8:1787. doi: 10.3389/fmicb.2017.01787 (PMC5613091; doi:10.3389/fmicb.2017.01787)
Supplement: Table S1 — HGT Analysis of Martelella mediterranea plasmid pMM593. [file Table1.XLSX]

## Sheet: plasmid1 - pMM593
Table S1. HGT Analysis of Martelella mediterranea plasmid pMM593
#	locus_tag	protein_id	product	dna_length	protein_length	start_coord	end_coord	strand	Hits	Self	Close	Distal	HGT	MatchTaxID	MatchTaxName	Accession	order
1	Mame_04351	AQZ53643.1	plasmid partitioning protein RepA	1218	405	1	1218	+	525	2.401	248.196	27.335	0	380	Sinorhizobium fredii	WP_042778500.1	Rhizobiales
2	Mame_04352	AQZ53644.1	plasmid partitioning protein RepB	1008	335	1215	2222	+	509	1.63	126.219	11.08	0	384	Rhizobium leguminosarum	WP_012559809.1	Rhizobiales
3	Mame_04353	AQZ53645.1	replication initiation protein RepC	1320	439	2429	3748	+	476	3.341	201.035	3.752	0	69279	Aquamicrobium defluvii	WP_035031608.1	Rhizobiales
4	Mame_04354	AQZ53646.1	prevent-host-death family protein	243	80	3845	4087	+	322	2.037	95.01	50.305	1	106592	Ensifer adhaerens	WP_053250069.1	Rhizobiales
5	Mame_04355	AQZ53647.1	putative ribonuclease FitB	432	143	4087	4518	+	526	1.85	81.51	81.49	1	1736438	Ensifer sp. Root1252	WP_057220273.1	Rhizobiales
6	Mame_04356	AQZ53648.1	site-specific tyrosine recombinase XerD	1071	356	4739	5809	-	449	3.315	155.563	90.597	0	83263	Aminobacter aminovorans	AMS45318.1	Rhizobiales
7	Mame_04357	AQZ53649.1	hypothetical protein	954	317	5956	6909	+	388	3.5	101.184	17.002	0	1752398	Ensifer sp. YIC4027	WP_069456586.1	Rhizobiales
8	Mame_04358	AQZ53650.1	segregation and condensation protein B	600	199	7014	7613	+	481	4.421	187.396	96.285	0	1585697	Agrobacterium arsenijevicii	WP_045023384.1	Rhizobiales
9	Mame_04359	AQZ53651.1	Leucine-responsive regulatory protein	462	153	7812	8273	-	711	4.07	313.087	106.711	0	1038866	Bradyrhizobium sp. WSM2793	WP_018322461.1	Rhizobiales
10	Mame_04360	AQZ53652.1	Aspartate racemase	726	241	8436	9161	+	591	2.183	188.883	153.504	0	665126	Prosthecomicrobium hirschii	WP_054362109.1	Rhizobiales
11	Mame_04361	AQZ53653.1	Leucine-, isoleucine-, valine-, threonine-, andalanine-binding protein precursor	1131	376	9396	10526	+	546	0.976	23.149	149.11	1	1702325	Chelatococcus sp. CO-6	WP_040405293.1	Rhizobiales
12	Mame_04362	AQZ53654.1	LIV-I protein H	915	304	10653	11567	+	576	0.893	3.746	191.354	1	665126	Prosthecomicrobium hirschii	WP_054359744.1	Rhizobiales
13	Mame_04363	AQZ53655.1	LIV-I protein H	1011	336	11560	12570	+	611	0.786	19.993	120.01	1	538381	Stappia indica	WP_067339242.1	Rhodobacterales
14	Mame_04364	AQZ53656.1	Lipopolysaccharide export system ATP-bindingprotein LptB	753	250	12567	13319	+	562	1.016	10.496	254.438	1	538381	Stappia indica	WP_067221305.1	Rhodobacterales
15	Mame_04365	AQZ53657.1	LIV-I protein F	711	236	13316	14026	+	575	0.985	12.08	271.308	1	665126	Prosthecomicrobium hirschii	WP_054359741.1	Rhizobiales
16	Mame_04366	AQZ53658.1	hypothetical protein	486	161	14019	14504	+	559	1.041	38.109	218.693	1	360313	Ochrobactrum sp. CDB2	WP_007880991.1	Rhizobiales
17	Mame_04367	AQZ53659.1	putative glutamate synthase subunit beta	1473	490	14533	16005	+	525	2.499	65.445	122.975	1	911241	Pseudomonas sp. CF161	WP_020299026.1	Pseudomonadales
18	Mame_04368	AQZ53660.1	Polyketide biosynthesis malonyl CoA-acyl carrierprotein transacylase PksC	867	288	16334	17200	-	582	1.016	1.167	218.955	1	1736557	Mesorhizobium sp. Root554	WP_056113467.1	Rhizobiales
19	Mame_04369	AQZ53661.1	4'-phosphopantetheinyl transferase sfp	771	256	17230	18000	+	125	0.833	6.268	32.632	1	1380350	Mesorhizobium sp. URHC0008	WP_051643320.1	Rhizobiales
20	Mame_04370	AQZ53662.1	Anguibactin system regulator	4035	1344	18054	22088	-	505	0.957	2.535	128.124	1	1736469	Mesorhizobium sp. Root1471	WP_056113471.1	Rhizobiales
21	Mame_04371	AQZ53663.1	putative bacillithiol system oxidoreductase,YpdA family	1515	504	22218	23732	+	522	1.251	46.607	112.268	1	1736469	Mesorhizobium sp. Root1471	WP_056113474.1	Rhizobiales
22	Mame_04372	AQZ53664.1	enterobactin synthase subunit F	264	87	23825	24088	+	4	0.983	1.399	0	0	728005	Devosia psychrophila	WP_046169528.1	Rhizobiales
23	Mame_04373	AQZ53665.1	Ureidoglycolate lyase	840	279	24130	24969	-	568	1.025	317.357	105.073	0	1736557	Mesorhizobium sp. Root554	WP_056113481.1	Rhizobiales
24	Mame_04374	AQZ53666.1	Putative ketoacyl reductase	747	248	24987	25733	-	569	0.944	183.899	132.654	0	1736469	Mesorhizobium sp. Root1471	WP_056113487.1	Rhizobiales
25	Mame_04375	AQZ53667.1	Pyridoxal 4-dehydrogenase	1026	341	25902	26927	+	521	0.978	87.355	135.747	1	1736469	Mesorhizobium sp. Root1471	WP_056113489.1	Rhizobiales
26	Mame_04376	AQZ53668.1	D-galactarate dehydratase	1512	503	26945	28456	-	522	1.643	120.474	200.135	1	1736469	Mesorhizobium sp. Root1471	WP_056113492.1	Rhizobiales
27	Mame_04377	AQZ53669.1	L-rhamnose mutarotase	330	109	28737	29066	-	553	3.037	182.252	160.269	0	39645	Mesorhizobium ciceri	WP_024501886.1	Rhizobiales
28	Mame_04378	AQZ53670.1	putative HTH-type transcriptional regulatorYdfH	675	224	29093	29767	-	665	1.328	94.235	148.389	1	381	Mesorhizobium loti	WP_010914321.1	Rhizobiales
29	Mame_04379	AQZ53671.1	Ribose import ATP-binding protein RbsA	1500	499	30107	31606	+	566	0.998	46.05	218.855	1	69974	Mesorhizobium plurifarium	CDX60674.1	Rhizobiales
30	Mame_04380	AQZ53672.1	D-allose transport system permease protein AlsC	993	330	31603	32595	+	287	0.648	12.463	26.122	1	69974	Mesorhizobium plurifarium	WP_040986219.1	Rhizobiales
31	Mame_04381	AQZ53673.1	Autoinducer 2 import system permease proteinLsrD	984	327	32595	33578	+	585	0.83	11.904	100.271	1	1736469	Mesorhizobium sp. Root1471	WP_056113503.1	Rhizobiales
32	Mame_04382	AQZ53674.1	D-ribose-binding periplasmic protein precursor	936	311	33575	34510	+	542	1.684	33.918	97.09	1	68287	Mesorhizobium	WP_056569302.1	Rhizobiales
33	Mame_04383	AQZ53675.1	Alkanal monooxygenase alpha chain	1053	350	34620	35672	+	521	1.029	2.924	221.397	1	1736469	Mesorhizobium sp. Root1471	WP_056113509.1	Rhizobiales
34	Mame_04384	AQZ53676.1	Polyketide synthase PksJ	1728	575	35656	37383	+	512	1.263	2.57	129.704	1	1736469	Mesorhizobium sp. Root1471	WP_056113512.1	Rhizobiales
35	Mame_04385	AQZ53677.1	Polyketide synthase PksM	4062	1353	37413	41474	-	474	0.946	1.228	111.74	1	1736557	Mesorhizobium sp. Root554	WP_056113458.1	Rhizobiales
36	Mame_04386	AQZ53678.1	Polyketide synthase PksJ	1881	626	41471	43351	-	519	0.984	1.617	146.116	1	1736557	Mesorhizobium sp. Root554	WP_056113458.1	Rhizobiales
37	Mame_04387	AQZ53679.1	Long-chain-fatty-acid--AMP ligase FadD29	2082	693	43357	45438	-	523	0.957	5.674	177.912	1	1736557	Mesorhizobium sp. Root554	WP_056113462.1	Rhizobiales
38	Mame_04388	AQZ53680.1	putative metal-dependent hydrolase of theTIM-barrel fold protein	864	287	45628	46491	-	512	0.943	47.843	157.818	1	1736469	Mesorhizobium sp. Root1471	WP_056107124.1	Rhizobiales
39	Mame_04389	AQZ53681.1	Chondroitin polymerase	888	295	46555	47442	-	540	1.039	1.444	112.462	1	1736469	Mesorhizobium sp. Root1471	WP_056206834.1	Rhizobiales
40	Mame_04390	AQZ53682.1	FCD domain protein	252	83	47941	48192	-	21	1.012	4.36	6.754	0	1042378	Oceanicola sp. S124	WP_010139408.1	Rhodobacterales
41	Mame_04391	AQZ53683.1	hypothetical protein	975	324	48552	49526	-	534	1.755	189.943	114.595	0	384	Rhizobium leguminosarum	WP_042954191.1	Rhizobiales
42	Mame_04392	AQZ53684.1	putative D,D-dipeptide transport system permeaseprotein DdpC	885	294	49559	50443	-	595	2.376	144.794	173.656	0	1532558	Rhizobium sp. YS-1r	WP_037146433.1	Rhizobiales
43	Mame_04393	AQZ53685.1	Glutathione transport system permease proteinGsiC	942	313	50446	51387	-	589	1.941	165.02	198.473	0	506668	Bosea sp. BIWAKO-01	WP_069881720.1	Rhizobiales
44	Mame_04394	AQZ53686.1	Glutathione import ATP-binding protein GsiA	1095	364	51384	52478	-	531	1.851	81.173	208.726	1	1502851	Bosea sp. LC85	WP_052513151.1	Rhizobiales
45	Mame_04395	AQZ53687.1	Stage 0 sporulation protein KD	1026	341	52475	53500	-	535	2.95	90.923	230.855	1	1532558	Rhizobium sp. YS-1r	WP_052182637.1	Rhizobiales
46	Mame_04396	AQZ53688.1	Dipeptide-binding protein	1515	504	53512	55026	-	516	1.719	83.793	136.388	1	1144310	Rhizobium sp. CF080	WP_007775323.1	Rhizobiales
47	Mame_04397	AQZ53689.1	Putative gamma-glutamyltransferase YwrD	1833	610	55075	56907	-	506	1.975	143.808	127.484	1	1144310	Rhizobium sp. CF080	WP_024163790.1	Rhizobiales
48	Mame_04398	AQZ53690.1	HTH-type transcriptional regulator McbR	690	229	57146	57835	+	557	1.892	141.785	74.022	1	399	Neorhizobium galegae	WP_041366269.1	Rhizobiales
49	Mame_04399	AQZ53691.1	hypothetical protein	375	124	57832	58206	+	330	1.935	6.605	108.041	1	1532558	Rhizobium sp. YS-1r	WP_037146317.1	Rhizobiales
50	Mame_04400	AQZ53692.1	hypothetical protein	405	134	58414	58818	+	0	0	0	0	0	NA		NA	NA
51	Mame_04401	AQZ53693.1	Low-affinity inorganic phosphate transporter 1	1479	492	58986	60464	-	510	2.145	84.338	153.25	1	1461694	Pseudooceanicola atlanticus	WP_043747454.1	Rhodobacterales
52	Mame_04402	AQZ53694.1	NUDIX domain protein	471	156	60519	60989	-	528	3.825	105.53	123.03	1	344736	Pelagibaca bermudensis	WP_007798132.1	Rhodobacterales
53	Mame_04403	AQZ53695.1	hypothetical protein	162	53	61220	61381	-	119	1.709	60.144	19.464	0	311402	Agrobacterium vitis S4	ACM39445.1	Rhizobiales
54	Mame_04404	AQZ53696.1	Nodulation protein NolA	435	144	61581	62015	-	465	0.906	3.7	153.477	1	1674922	Labrenzia sp. CP4	AMN54977.1	Rhodobacterales
55	Mame_04405	AQZ53697.1	3-oxoacyl-[acyl-carrier-protein] reductase FabG	759	252	62159	62917	-	549	1.529	18.329	158.084	1	1561204	Labrenzia sp. OB1	WP_068415091.1	Rhodobacterales
56	Mame_04406	AQZ53698.1	hypothetical protein	546	181	63122	63667	+	665	0.928	17.27	193.959	1	1225657	Loktanella sp. 3ANDIMAR09	WP_056039547.1	Rhodobacterales
57	Mame_04407	AQZ53699.1	Ribose operon repressor	1032	343	64618	65649	-	529	0.972	178.913	66.167	0	1223565	Rhizobium sp. Pop5	EJZ20043.1	Rhizobiales
58	Mame_04408	AQZ53700.1	D-tagatose-1,6-bisphosphate aldolase subunitKbaZ	1332	443	66109	67440	-	516	1.532	166.044	109.818	0	1841654	Rhizobium sp. AC44/96	WP_065692689.1	Rhizobiales
59	Mame_04409	AQZ53701.1	2-dehydro-3-deoxygluconokinase	960	319	67440	68399	-	531	0.955	141.752	120.444	1	1494590	Paramesorhizobium deserti	WP_068884853.1	Rhizobiales
60	Mame_04410	AQZ53702.1	Ribose transport system permease protein RbsC	936	311	68418	69353	-	622	0.846	40.491	219.063	1	1736592	Rhizobium sp. Root708	WP_056822307.1	Rhizobiales
61	Mame_04411	AQZ53703.1	Galactose/methyl galactoside import ATP-bindingprotein MglA	1512	503	69380	70891	-	540	0.969	70.411	168.288	1	647869	Sinorhizobium sp. GW3	WP_060601759.1	Rhizobiales
62	Mame_04412	AQZ53704.1	D-ribose-binding periplasmic protein precursor	891	296	71031	71921	-	455	0.762	41.008	127.659	1	110321	Sinorhizobium medicae	WP_012061699.1	Rhizobiales
63	Mame_04413	AQZ53705.1	Spermidine/putrescine-binding periplasmicprotein precursor	1041	346	72481	73521	+	523	2.894	58.636	105.139	1	1532558	Rhizobium sp. YS-1r	WP_037145445.1	Rhizobiales
64	Mame_04414	AQZ53706.1	Putrescine transport system permease proteinPotH	861	286	73533	74393	+	532	2.61	83.308	120.168	1	1532558	Rhizobium sp. YS-1r	WP_037146024.1	Rhizobiales
65	Mame_04415	AQZ53707.1	Inner membrane ABC transporter permease proteinYdcV	792	263	74390	75181	+	549	2.933	114.181	142.158	1	1532558	Rhizobium sp. YS-1r	WP_037145447.1	Rhizobiales
66	Mame_04416	AQZ53708.1	Maltose/maltodextrin import ATP-binding proteinMalK	1077	358	75190	76266	+	527	2.791	67.381	169.338	1	1532558	Rhizobium sp. YS-1r	WP_037145449.1	Rhizobiales
67	Mame_04417	AQZ53709.1	N-carbamoyl-D-amino acid hydrolase	933	310	76263	77195	+	520	3.005	128.838	162.498	1	1532558	Rhizobium sp. YS-1r	WP_037145450.1	Rhizobiales
68	Mame_04418	AQZ53710.1	DNA-binding transcriptional repressor PuuR	627	208	77232	77858	+	588	2.398	31.498	124.009	1	1532558	Rhizobium sp. YS-1r	WP_052182572.1	Rhizobiales
69	Mame_04419	AQZ53711.1	Adenine deaminase	1842	613	77861	79702	+	518	2.947	130.965	69.124	1	1532558	Rhizobium sp. YS-1r	WP_037145451.1	Rhizobiales
70	Mame_04420	AQZ53712.1	D-threo-3-hydroxyaspartate dehydratase	1209	402	79665	80873	+	534	2.813	32.941	104.843	1	1532558	Rhizobium sp. YS-1r	KGE02234.1	Rhizobiales
71	Mame_04421	AQZ53713.1	hypothetical protein	135	44	80950	81084	+	1	1.042	0	0	0	NA		NA	NA
72	Mame_04422	AQZ53714.1	mycofactocin system transcriptional regulator	582	193	81231	81812	-	591	0.94	22.668	165.69	1	1532558	Rhizobium sp. YS-1r	WP_037156106.1	Rhizobiales
73	Mame_04423	AQZ53715.1	Cyclopentanol dehydrogenase	744	247	81906	82649	+	548	1.329	77.465	176.599	1	1172194	Hydrocarboniphaga effusa AP103	EIT71679.1	Nevskiales
74	Mame_04424	AQZ53716.1	putative ester cyclase	381	126	82876	83256	+	544	1.04	169.792	177.532	0	76745	Sinorhizobium arboris	WP_027998583.1	Rhizobiales
75	Mame_04425	AQZ53717.1	Cholesterol dehydrogenase	1029	342	83439	84467	-	518	1.547	9.479	150.611	1	1660088	Agrobacterium sp. SCN 61-19	ODS51348.1	Rhizobiales
76	Mame_04426	AQZ53718.1	HTH-type transcriptional regulator MtrR	606	201	84588	85193	+	371	0.93	43.049	61.553	1	526216	Oceanibaculum indicum	WP_008944263.1	Rhodospirillales
77	Mame_04427	AQZ53719.1	PRC-barrel domain protein	420	139	85671	86090	+	66	0.77	1.589	30.594	1	375761	Pseudooceanicola nanhaiensis	WP_028287957.1	Rhodobacterales
78	Mame_04428	AQZ53720.1	hypothetical protein	219	72	86236	86454	-	278	1.014	144.469	13.25	0	398261	Methylobacterium sp. WSM2598	WP_012334643.1	Rhizobiales
79	Mame_04429	AQZ53721.1	NADH dehydrogenase-like protein	1296	431	86539	87834	-	608	2.822	212.223	77.805	0	323656	Neorhizobium galegae bv. officinalis	CDZ35006.1	Rhizobiales
80	Mame_04430	AQZ53722.1	putative manganese catalase	828	275	88044	88871	+	600	1.035	69.409	275.768	1	187400	Paracoccus zeaxanthinifaciens	WP_022708541.1	Rhodobacterales
81	Mame_04431	AQZ53723.1	Class III cytochrome C family protein	669	222	88986	89654	+	462	1.903	54.869	168.163	1	29450	Rhizobium leucaenae	WP_028750410.1	Rhizobiales
82	Mame_04432	AQZ53724.1	Tetrathionate reductase electron transportprotein	2889	962	89665	92553	+	501	1.929	41.648	128.656	1	404900	Geminicoccus roseus	WP_051328738.1	NA
83	Mame_04433	AQZ53725.1	putative hydrogenase 2 b cytochrome subunit	1329	442	92553	93881	+	520	1.816	26.127	202.455	1	171674	Inquilinus limosus	NA	Rhodospirillales
84	Mame_04434	AQZ53726.1	hypothetical protein	555	184	93871	94425	+	312	1.772	18.381	58.043	1	384	Rhizobium leguminosarum	WP_063820722.1	Rhizobiales
85	Mame_04435	AQZ53727.1	Cytochrome c oxidase subunit III	537	178	94422	94958	+	498	1.985	48.106	134.293	1	384	Rhizobium leguminosarum	WP_012760557.1	Rhizobiales
86	Mame_04436	AQZ53728.1	hypothetical protein	981	326	94955	95935	+	18	1.316	0.685	1.688	0	404900	Geminicoccus roseus	WP_027133218.1	NA
87	Mame_04437	AQZ53729.1	hypothetical protein	369	122	95932	96300	+	2	1.502	0	0	0	NA		NA	NA
88	Mame_04438	AQZ53730.1	hypothetical protein	807	268	96297	97103	+	496	2.041	25.734	128.147	1	404900	Geminicoccus roseus	WP_027133220.1	NA
89	Mame_04439	AQZ53731.1	Cytochrome c oxidase subunit 2 precursor	945	314	97100	98044	+	519	2.019	50.758	159.161	1	404900	Geminicoccus roseus	WP_027133221.1	NA
90	Mame_04440	AQZ53732.1	Cytochrome c oxidase subunit 1	1605	534	98041	99645	+	527	1.884	61.441	249.538	1	28077	Nitrospirillum amazonense	WP_004274538.1	Rhodospirillales
91	Mame_04441	AQZ53733.1	Quinol oxidase subunit 3	639	212	99642	100280	+	522	1.757	28.632	122.513	1	404900	Geminicoccus roseus	WP_027133222.1	NA
92	Mame_04442	AQZ53734.1	caa(3)-type oxidase, subunit IV	273	90	100286	100558	+	2	1.2	0	0	0	NA		NA	NA
93	Mame_04443	AQZ53735.1	hypothetical protein	732	243	100663	101394	+	497	2.728	35.06	152.613	1	298794	Methylobacterium variabile	WP_048446937.1	Rhizobiales
94	Mame_04444	AQZ53736.1	Blue-light-activated histidine kinase	3108	1035	101502	104609	+	533	1.926	86.332	100.888	1	1736592	Rhizobium sp. Root708	WP_056819210.1	Rhizobiales
95	Mame_04445	AQZ53737.1	response regulator	663	220	104899	105561	+	43	2.119	11.258	1.213	0	1298858	Mesorhizobium sp. URHA0056	WP_032920096.1	Rhizobiales
96	Mame_04446	AQZ53738.1	hypothetical protein	285	94	105698	105982	+	2	1.466	0	0	0	NA		NA	NA
97	Mame_04447	AQZ53739.1	hypothetical protein	501	166	106061	106561	+	574	1.812	298.736	26.882	0	935261	Aminobacter sp. J41	WP_024850038.1	Rhizobiales
98	Mame_04448	AQZ53740.1	putative RNA polymerase sigma-C factor	507	168	106682	107188	-	654	2.968	294.697	54.583	0	1380350	Mesorhizobium sp. URHC0008	WP_027045222.1	Rhizobiales
99	Mame_04449	AQZ53741.1	hypothetical protein	267	88	107440	107706	+	60	1.909	19.962	0.319	0	379	Rhizobium	WP_064813169.1	Rhizobiales
100	Mame_04450	AQZ53742.1	Fatty-acid peroxygenase	1284	427	107676	108959	+	540	2.349	10.375	157.347	1	379	Rhizobium	WP_062275391.1	Rhizobiales
101	Mame_04451	AQZ53743.1	hypothetical protein	315	104	109061	109375	-	88	2.441	29.656	0.29	0	1736473	Rhizobium sp. Root149	WP_062556376.1	Rhizobiales
102	Mame_04452	AQZ53744.1	hypothetical protein	237	78	109390	109626	-	110	1.727	56.319	0	0	147266	Agrobacterium albertimagni	WP_006725303.1	Rhizobiales
103	Mame_04453	AQZ53745.1	hypothetical protein	174	57	110011	110184	+	0	0	0	0	0	NA		NA	NA
104	Mame_04454	AQZ53746.1	hypothetical protein	183	60	110629	110811	-	32	0	10.049	3.845	0	1736335	Rhizobium sp. Leaf321	WP_062582591.1	Rhizobiales
105	Mame_04455	AQZ53747.1	hypothetical protein	288	95	110941	111228	+	7	2.486	1.285	0	0	1547437	Hoeflea sp. BAL378	WP_052161559.1	Rhizobiales
106	Mame_04456	AQZ53748.1	Small integral membrane protein	174	57	111657	111830	+	0	0	0	0	0	NA		NA	NA
107	Mame_04457	AQZ53749.1	DNA topoisomerase type I	1044	347	111840	112883	-	511	0.899	111.712	98.312	1	1736332	Rhizobium sp. Leaf311	WP_062586116.1	Rhizobiales
108	Mame_04458	AQZ53750.1	hypothetical protein	174	57	113069	113242	+	0	0	0	0	0	NA		NA	NA
109	Mame_04459	AQZ53751.1	Quinone oxidoreductase 1	930	309	113266	114195	-	524	0.911	21.911	166.86	1	1860096	Rhizobium sp. YK2	WP_069614415.1	Rhizobiales
110	Mame_04460	AQZ53752.1	hypothetical protein	234	77	114412	114645	+	557	1.006	110.173	137.644	1	1522316	bacterium YEK0313	CEJ13425.1	NA
111	Mame_04461	AQZ53753.1	Cyclopentanol dehydrogenase	846	281	114759	115604	-	524	0	16.802	151.031	1	1494590	Paramesorhizobium deserti	WP_068879728.1	Rhizobiales
112	Mame_04462	AQZ53754.1	hypothetical protein	111	36	115686	115796	-	0	0	0	0	0	NA		NA	NA
113	Mame_04463	AQZ53755.1	Cytochrome oxidase subunit II	207	68	115796	116002	-	1	0.816	0	0	0	NA		NA	NA
114	Mame_04464	AQZ53756.1	hypothetical protein	441	146	116239	116679	-	707	0.976	29.184	316.974	1	1702325	Chelatococcus sp. CO-6	WP_019401372.1	Rhizobiales
115	Mame_04465	AQZ53757.1	hypothetical protein	558	185	116687	117244	-	156	1.016	12.666	20.268	0	1439726	Methylobrevis pamukkalensis	WP_069307161.1	Rhizobiales
116	Mame_04466	AQZ53758.1	hypothetical protein	300	99	117615	117914	-	9	0.975	3.167	0	0	475067	Mesorhizobium alhagi	WP_008834831.1	Rhizobiales
117	Mame_04467	AQZ53759.1	Superoxide dismutase-like protein YojMprecursor	528	175	117990	118517	-	509	0.917	74.346	144.728	1	1494590	Paramesorhizobium deserti	WP_068884203.1	Rhizobiales
118	Mame_04468	AQZ53760.1	CBS domain protein	225	74	118888	119112	+	450	0	100.974	98.918	1	76745	Sinorhizobium arboris	WP_027998559.1	Rhizobiales
119	Mame_04469	AQZ53761.1	activator of HSP90 ATPase	429	142	119202	119630	-	514	1.049	18.92	264.943	1	1287182	Mesorhizobium sp. L48C026A00	WP_031255156.1	Rhizobiales
120	Mame_04470	AQZ53762.1	hypothetical protein	423	140	119932	120354	-	562	2.029	37.222	159.925	1	1354722	Roseovarius sp. MCTG156(2b)	WP_037247579.1	Rhodobacterales
121	Mame_04471	AQZ53763.1	maleylacetoacetate isomerase	687	228	120405	121091	-	517	0.889	203.386	100.761	0	1514904	Ahrensia marina	WP_054000573.1	Rhodobacterales
122	Mame_04472	AQZ53764.1	hypothetical protein	690	229	121084	121773	-	543	1.88	108.514	156.184	1	1514904	Ahrensia marina	KPB00458.1	Rhodobacterales
123	Mame_04473	AQZ53765.1	HTH-type transcriptional repressor NemR	654	217	121766	122419	-	453	1.819	49.392	119.311	1	1514904	Ahrensia marina	WP_053999936.1	Rhodobacterales
124	Mame_04474	AQZ53766.1	Bacteriophytochrome cph2	2190	729	122854	125043	+	432	3.046	99.758	49.598	1	1214225	Acidocella sp. MX-AZ02	EKM98197.1	Rhodospirillales
125	Mame_04475	AQZ53767.1	hypothetical protein	213	70	125144	125356	-	11	1.416	4.628	0	0	1660088	Agrobacterium sp. SCN 61-19	ODS58428.1	Rhizobiales
126	Mame_04476	AQZ53768.1	3-oxoacyl-[acyl-carrier-protein] reductase FabG	777	258	125572	126348	+	501	1.975	116.039	120.394	1	1752398	Ensifer sp. YIC4027	WP_069456545.1	Rhizobiales
127	Mame_04477	AQZ53769.1	HTH-type transcriptional repressor NsrR	420	139	126686	127105	+	715	2.252	28.078	225.696	1	390641	Wenxinia marina	WP_018302953.1	Rhodobacterales
128	Mame_04478	AQZ53770.1	hypothetical protein	1458	485	127122	128579	+	34	3.121	10.984	4.771	0	314255	Pseudooceanicola batsensis	WP_009805270.1	Rhodobacterales
129	Mame_04479	AQZ53771.1	hypothetical protein	219	72	128885	129103	+	56	0.986	4.333	25.188	0	39765	Thiomicrospira crunogena	WP_011370480.1	Thiotrichales
130	Mame_04480	AQZ53772.1	Copper resistance protein A precursor	1479	492	130070	131548	-	502	2.441	53.95	103.932	1	984307	Paraburkholderia kururiensis	WP_042301790.1	Burkholderiales
131	Mame_04481	AQZ53773.1	hypothetical protein	480	159	131619	132098	-	1	0.899	0	0	0	NA		NA	NA
132	Mame_04482	AQZ53774.1	Copper-transporting P-type ATPase	2484	827	132107	134590	-	555	2.594	213.456	107.071	0	391589	Roseobacter sp. GAI101	WP_008229618.1	Rhodobacterales
133	Mame_04483	AQZ53775.1	hypothetical protein	168	55	134935	135102	-	151	0	69.789	22.6	0	293958	Rhizobium lusitanum	SCB46692.1	Rhizobiales
134	Mame_04484	AQZ53776.1	Transposase IS66 family protein	423	140	135169	135591	-	500	2.323	193.978	135.713	0	384	Rhizobium leguminosarum	WP_027690750.1	Rhizobiales
135	Mame_04485	AQZ53777.1	Transposon Tn7 transposition protein TnsB	690	229	135674	136363	-	617	0	16.173	186.563	1	653930	Pseudomonas bauzanensis	WP_035032835.1	Pseudomonadales
136	Mame_04486	AQZ53778.1	insertion element IS2 transposase InsD	972	323	136451	137422	-	506	0.569	172.381	148.769	0	1496690	Rhizobium sp. MGL06	WP_029621332.1	Rhizobiales
137	Mame_04487	AQZ53779.1	putative glutathione S-transferase	255	84	137842	138096	-	448	1.881	26.4	120.846	1	1769751	Thalassospira sp. MCCC 1A02491	WP_068518513.1	Rhodospirillales
138	Mame_04488	AQZ53780.1	N-acetylglucosamine-6-phosphate deacetylase	1092	363	138244	139335	-	586	0.901	0.857	226.089	1	171674	Inquilinus limosus	WP_026868433.1	Rhodospirillales
139	Mame_04489	AQZ53781.1	carbohydrate ABC transporter,N-acetylglucosamine/diacetylchitobiose-binding protein	1284	427	139432	140715	+	560	1.021	69.678	55.834	1	1121252	Cucumibacter marinus	WP_029040411.1	Rhizobiales
140	Mame_04490	AQZ53782.1	L-arabinose transport system permease proteinAraP	891	296	140832	141722	+	557	0.904	73.439	122.273	1	83263	Aminobacter aminovorans	AMS42662.1	Rhizobiales
141	Mame_04491	AQZ53783.1	L-arabinose transport system permease proteinAraQ	837	278	141722	142558	+	564	0.772	52.705	160.818	1	1116369	Hoeflea sp. 108	WP_018428024.1	Rhizobiales
142	Mame_04492	AQZ53784.1	N-acetylmannosamine kinase	885	294	142555	143439	+	3	0.595	0.587	0	0	1287336	Mesorhizobium sp. LSJC280B00	WP_023678719.1	Rhizobiales
143	Mame_04493	AQZ53785.1	HTH-type transcriptional repressor YvoA	747	248	143436	144182	+	577	1.08	34.186	107.197	1	1116369	Hoeflea sp. 108	WP_018428022.1	Rhizobiales
144	Mame_04494	AQZ53786.1	putative protein containing SIS (SugarISomerase) phosphosugar binding domain protein	792	263	144204	144995	+	584	0.93	58.545	148.114	1	1121252	Cucumibacter marinus	WP_029040406.1	Rhizobiales
145	Mame_04495	AQZ53787.1	Maltose/maltodextrin import ATP-binding proteinMalK	1113	370	145171	146283	+	532	3.602	55.96	213.637	1	408174	Devosia insulae	WP_069908552.1	Rhizobiales
146	Mame_04496	AQZ53788.1	Peroxyureidoacrylate/ureidoacrylateamidohydrolase RutB	717	238	146349	147065	-	557	0.956	26.252	127.289	1	875171	Celeribacter baekdonensis	WP_009572125.1	Rhodobacterales
147	Mame_04497	AQZ53789.1	ABC transporter, substrate-binding protein,aliphatic sulfonates family	996	331	147261	148256	+	535	0.952	2.863	220.901	1	337702	Pseudodonghicola xiamenensis	WP_035366718.1	Rhodobacterales
148	Mame_04498	AQZ53790.1	Bicarbonate transport ATP-binding protein CmpD	783	260	148277	149059	+	533	0.952	2.941	252.454	1	337702	Pseudodonghicola xiamenensis	WP_028094057.1	Rhodobacterales
149	Mame_04499	AQZ53791.1	Putative aliphatic sulfonates transport permeaseprotein SsuC	861	286	149043	149903	+	522	1.005	3.167	214.691	1	1105367	Paenirhodobacter enshiensis	WP_036638697.1	Rhodobacterales
150	Mame_04500	AQZ53792.1	Sulfite exporter TauE/SafE	741	246	150010	150750	+	506	0.839	0.984	146.263	1	337702	Pseudodonghicola xiamenensis	WP_051312478.1	Rhodobacterales
151	Mame_04501	AQZ53793.1	HTH-type transcriptional regulator McbR	705	234	150727	151431	-	570	0.91	9.027	179.678	1	171437	Tistrella mobilis	WP_014753277.1	Rhodospirillales
152	Mame_04502	AQZ53794.1	Transposase IS66 family protein	564	187	151509	152072	-	472	2.182	168.555	109.17	0	311402	Agrobacterium vitis S4	ACM39384.1	Rhizobiales
153	Mame_04503	AQZ53795.1	Acetoin dehydrogenase operon transcriptionalactivator AcoR	1797	598	152826	154622	+	516	0.962	16.016	75.12	1	337702	Pseudodonghicola xiamenensis	WP_028095172.1	Rhodobacterales
154	Mame_04504	AQZ53796.1	Acetone carboxylase beta subunit	2154	717	154750	156903	+	501	0.982	22.836	315.775	1	1208324	Celeribacter indicus	WP_052453577.1	Rhodobacterales
155	Mame_04505	AQZ53797.1	Acetone carboxylase alpha subunit	2310	769	156926	159235	+	474	1.04	42.327	257.005	1	337702	Pseudodonghicola xiamenensis	WP_028095174.1	Rhodobacterales
156	Mame_04506	AQZ53798.1	Acetone carboxylase gamma subunit	504	167	159303	159806	+	417	1.024	46.381	213.194	1	1208324	Celeribacter indicus	WP_043870104.1	Rhodobacterales
157	Mame_04507	AQZ53799.1	putative zinc-type alcohol dehydrogenase-likeprotein YjmD	1038	345	159985	161022	+	555	0.939	20.524	327.704	1	1208324	Celeribacter indicus	WP_043870103.1	Rhodobacterales
158	Mame_04508	AQZ53800.1	hypothetical protein	279	92	161989	162267	-	450	3.253	72.517	112.67	1	1736336	Aureimonas sp. Leaf324	WP_055884069.1	Rhizobiales
159	Mame_04509	AQZ53801.1	Hemin-binding lipoprotein	1743	580	162447	164189	+	522	0.999	19.29	115.442	1	1758178	Celeribacter sp. NH195	WP_066705401.1	Rhodobacterales
160	Mame_04510	AQZ53802.1	Glutathione import ATP-binding protein GsiA	1860	619	164281	166140	+	533	1.347	28.44	177.386	1	1320555	Mesorhizobium sp. NBIMC_P2-C1	WP_024926627.1	Rhizobiales
161	Mame_04511	AQZ53803.1	Dipeptide transport system permease proteinDppC	975	324	166137	167111	+	431	0.847	21.432	146.914	1	1736531	Devosia sp. Root413D1	WP_056004134.1	Rhizobiales
162	Mame_04512	AQZ53804.1	Glutathione transport system permease proteinGsiC	960	319	167108	168067	+	615	0.917	17.906	236.741	1	1574409	Mesorhizobium sp. F7	WP_047570770.1	Rhizobiales
163	Mame_04513	AQZ53805.1	Xaa-Pro dipeptidase	1797	598	168083	169879	+	560	1.014	29.539	243.711	1	1736506	Rhizobium sp. Root268	WP_056316293.1	Rhizobiales
164	Mame_04514	AQZ53806.1	Transposon Tn7 transposition protein TnsB	1602	533	169885	171486	-	611	0	22.436	197.619	1	653930	Pseudomonas bauzanensis	WP_035032835.1	Pseudomonadales
165	Mame_04515	AQZ53807.1	hypothetical protein	576	191	171654	172229	-	24	0	1.083	4.734	0	1339236	Ensifer sp. ZNC0028	WP_043619636.1	Rhizobiales
166	Mame_04516	AQZ53808.1	Aerobic glycerol-3-phosphate dehydrogenase	1689	562	172588	174276	+	504	1.507	65.52	80.308	1	1358417	Sinorhizobium sp. Sb3	WP_058327758.1	Rhizobiales
167	Mame_04517	AQZ53809.1	L-xylulose/3-keto-L-gulonate kinase	1494	497	174269	175762	+	514	1.224	29.26	103.96	1	1358417	Sinorhizobium sp. Sb3	WP_058327757.1	Rhizobiales
168	Mame_04518	AQZ53810.1	Maltose-binding periplasmic protein	1281	426	175786	177066	+	547	1.177	82.643	118.581	1	1358417	Sinorhizobium sp. Sb3	KSV72190.1	Rhizobiales
169	Mame_04519	AQZ53811.1	Trehalose transport system permease proteinSugA	873	290	177130	178002	+	587	0.772	97.093	82.009	1	1358417	Sinorhizobium sp. Sb3	WP_058327756.1	Rhizobiales
170	Mame_04520	AQZ53812.1	Trehalose transport system permease proteinSugB	816	271	177990	178805	+	570	0.795	58.062	110.812	1	1358417	Sinorhizobium sp. Sb3	WP_058327755.1	Rhizobiales
171	Mame_04521	AQZ53813.1	sn-glycerol-3-phosphate import ATP-bindingprotein UgpC	1089	362	178817	179905	+	587	1.985	189.287	105.441	0	1358417	Sinorhizobium sp. Sb3	WP_058327754.1	Rhizobiales
172	Mame_04522	AQZ53814.1	hypothetical protein	993	330	179922	180914	+	124	0.898	22.686	28.343	1	1358417	Sinorhizobium sp. Sb3	KSV72186.1	Rhizobiales
173	Mame_04523	AQZ53815.1	Deoxyribonucleoside regulator	954	317	180936	181889	+	555	1.551	86.554	62.198	1	1358417	Sinorhizobium sp. Sb3	WP_058327753.1	Rhizobiales
174	Mame_04524	AQZ53816.1	Voltage-gated potassium channel Kch	1218	405	183272	184489	-	319	0.895	0	113.954	1	1159870	Bordetella sp. FB-8	WP_019936467.1	Burkholderiales
175	Mame_04525	AQZ53817.1	hypothetical protein	498	165	184755	185252	+	545	1.903	55.386	244.69	1	1201036	Pseudochrobactrum sp. AO18b	WP_022709405.1	Rhizobiales
176	Mame_04526	AQZ53818.1	Transposase	345	114	186862	187206	+	519	0.528	226.135	104.559	0	384	Rhizobium leguminosarum	WP_064245508.1	Rhizobiales
177	Mame_04527	AQZ53819.1	Transposase	1593	530	187336	188928	+	467	0.988	167.233	66.61	0	29448	Bradyrhizobium elkanii	WP_038389017.1	Rhizobiales
178	Mame_04528	AQZ53820.1	hypothetical protein	543	180	189325	189867	+	46	1.01	1.991	10.724	0	1577905	Tateyamaria sp. ANG-S1	WP_039689653.1	Rhodobacterales
179	Mame_04529	AQZ53821.1	Hemolysin, plasmid	11265	3754	190810	202074	+	5	0.737	0.271	0.388	0	1576596	Pseudovibrio sp. POLY-S9	WP_057461214.1	Rhodobacterales
180	Mame_04530	AQZ53822.1	Type I secretion system ATP-binding proteinPrsD	1716	571	202145	203860	+	512	1.483	24.735	182.33	1	217219	Meganema perideroedes	WP_018634190.1	Rhizobiales
181	Mame_04531	AQZ53823.1	Type I secretion system membrane fusion proteinPrsE	1296	431	203862	205157	+	526	1.411	58.054	91.453	1	1889770	Thioclava sp. SK-1	WP_066011380.1	Rhodobacterales
182	Mame_04532	AQZ53824.1	hypothetical protein	657	218	205922	206578	-	0	0	0	0	0	NA		NA	NA
183	Mame_04533	AQZ53825.1	putative acrAB operon repressor	573	190	206722	207294	-	567	1.018	52.538	153.709	1	39650	Cellvibrio mixtus	WP_039911819.1	Cellvibrionales
184	Mame_04534	AQZ53826.1	putative NAD(P)H quinone oxidoreductase, PIG3family	384	127	207407	207790	+	412	0.913	4.408	102.992	1	1246459	Rhizobium sp. 2MFCol3.1	WP_018897867.1	Rhizobiales
185	Mame_04535	AQZ53827.1	putative quinone oxidoreductase, YhdH/YhfPfamily	693	230	207730	208422	+	503	1.197	4.025	79.862	1	1839768	Streptomyces sp. MnatMP-M27	SCF94636.1	Streptomycetales
186	Mame_04536	AQZ53828.1	2-dehydropantoate 2-reductase	588	195	208543	209130	+	527	0.994	39.17	125.239	1	196367	Paraburkholderia sordidicola	WP_060819570.1	Burkholderiales
187	Mame_04537	AQZ53829.1	Cellobiose phosphorylase	378	125	209052	209429	-	511	1.776	18.285	357.732	1	1670619	Nitratireductor sp. ZZ-1	WP_048648915.1	Rhizobiales
188	Mame_04538	AQZ53830.1	hypothetical protein	243	80	209771	210013	+	1	0.975	0	0	0	NA		NA	NA
189	Mame_04539	AQZ53831.1	hypothetical protein	483	160	210498	210980	-	554	0.647	14.985	183.233	1	1480615	Hoeflea olei	WP_066174644.1	Rhizobiales
190	Mame_04540	AQZ53832.1	Nodulation protein D 2	921	306	211055	211975	+	554	0.949	22.429	254.282	1	1480615	Hoeflea olei	WP_066174849.1	Rhizobiales
191	Mame_04541	AQZ53833.1	Multidrug resistance protein MdtE precursor	1155	384	212400	213554	+	545	1.601	8.898	174.93	1	360313	Ochrobactrum sp. CDB2	WP_007881847.1	Rhizobiales
192	Mame_04542	AQZ53834.1	Acriflavine resistance protein B	3126	1041	213629	216754	+	518	1.692	14.19	275.224	1	360313	Ochrobactrum sp. CDB2	WP_007881850.1	Rhizobiales
193	Mame_04543	AQZ53835.1	Transcriptional regulatory protein BaeR	777	258	216754	217530	+	566	1.761	76.294	249.18	1	1061	Rhodobacter capsulatus	WP_055212670.1	Rhodobacterales
194	Mame_04544	AQZ53836.1	Signal transduction histidine-protein kinaseBaeS	1065	354	217523	218587	+	519	1.653	24.948	140.644	1	168934	Thalassospira	WP_063095507.1	Rhodospirillales
195	Mame_04545	AQZ53837.1	Alpha/beta hydrolase family protein	1002	333	218667	219668	-	517	1.679	1.014	145.525	1	35806	Rhodovulum sulfidophilum	WP_060835632.1	Rhodobacterales
196	Mame_04546	AQZ53838.1	putative enoyl-CoA hydratase echA8	813	270	220648	221460	-	521	0.97	20.633	184.972	1	93683	Roseivivax halodurans	WP_037265253.1	Rhodobacterales
197	Mame_04547	AQZ53839.1	MmgE/PrpD family protein	1368	455	221488	222855	-	513	0.914	6.666	105.767	1	93683	Roseivivax halodurans	WP_037265251.1	Rhodobacterales
198	Mame_04548	AQZ53840.1	2-(R)-hydroxypropyl-CoM dehydrogenase	792	263	222860	223651	-	530	1.194	99.913	89.16	1	93683	Roseivivax halodurans	WP_037265250.1	Rhodobacterales
199	Mame_04549	AQZ53841.1	Gcv operon activator	930	309	223754	224683	-	608	1.018	46.191	139.772	1	1449350	Roseivivax halodurans JCM 10272	ETX13384.1	Rhodobacterales
200	Mame_04550	AQZ53842.1	membrane protein AbrB duplication	882	293	225041	225922	+	99	0.875	2.947	13.318	0	93683	Roseivivax halodurans	WP_037265249.1	Rhodobacterales
201	Mame_04551	AQZ53843.1	Glycerate dehydrogenase	981	326	225919	226899	+	536	0.936	57.277	174.026	1	93683	Roseivivax halodurans	WP_051489558.1	Rhodobacterales
202	Mame_04552	AQZ53844.1	Argininosuccinate lyase	954	317	226965	227918	-	510	1.006	10.917	144.961	1	93683	Roseivivax halodurans	WP_037265248.1	Rhodobacterales
203	Mame_04553	AQZ53845.1	Tripartite tricarboxylate transporter TctAfamily protein	1530	509	228028	229557	-	549	2.649	87.501	151.01	1	93683	Roseivivax halodurans	WP_037265247.1	Rhodobacterales
204	Mame_04554	AQZ53846.1	Tripartite tricarboxylate transporter TctBfamily protein	450	149	229557	230006	-	513	0.933	75.447	51.674	1	93683	Roseivivax halodurans	WP_037265246.1	Rhodobacterales
205	Mame_04555	AQZ53847.1	putative protein, possibly involved in aromaticcompounds catabolism	414	137	230166	230579	+	542	1.029	87.985	72.174	1	1317118	Roseivivax atlanticus	WP_043845037.1	Rhodobacterales
206	Mame_04556	AQZ53848.1	acetyl coenzyme A synthetase (ADP forming),alpha domain	2082	693	230635	232716	-	520	1.103	25.448	144.42	1	93683	Roseivivax halodurans	WP_037265244.1	Rhodobacterales
207	Mame_04557	AQZ53849.1	Fatty acid oxidation complex subunit alpha	2049	682	232713	234761	-	516	1.346	46.517	153.246	1	1125847	Rhizobium sp. NT-26	WP_052636873.1	Rhizobiales
208	Mame_04558	AQZ53850.1	acetyl coenzyme A synthetase (ADP forming),alpha domain	2067	688	234758	236824	-	516	1.12	17.342	114.376	1	93683	Roseivivax halodurans	WP_037265242.1	Rhodobacterales
209	Mame_04559	AQZ53851.1	Acyl-CoA dehydrogenase	1152	383	236824	237975	-	531	1.032	16.275	213.685	1	93683	Roseivivax halodurans	WP_037265240.1	Rhodobacterales
210	Mame_04560	AQZ53852.1	2-(R)-hydroxypropyl-CoM dehydrogenase	801	266	238230	239030	-	533	0.964	55.581	221.023	1	93683	Roseivivax halodurans	WP_037265234.1	Rhodobacterales
211	Mame_04561	AQZ53853.1	putative metal-dependent hydrolase of theTIM-barrel fold protein	876	291	239032	239907	-	534	0.974	20.973	192.356	1	93683	Roseivivax halodurans	WP_037265233.1	Rhodobacterales
212	Mame_04562	AQZ53854.1	Carboxymuconolactone decarboxylase familyprotein	573	190	239900	240472	-	568	1.024	58.816	198.298	1	121719	Pannonibacter phragmitetus	WP_058899016.1	Rhodobacterales
213	Mame_04563	AQZ53855.1	putative GST-like protein YibF	645	214	240469	241113	-	540	0.917	32.866	137.553	1	1736466	Pseudolabrys sp. Root1462	WP_056912198.1	Rhizobiales
214	Mame_04564	AQZ53856.1	Neu5Ac permease	1311	436	241110	242420	-	516	2.166	40.886	129.603	1	1125847	Rhizobium sp. NT-26	WP_052637281.1	Rhizobiales
215	Mame_04565	AQZ53857.1	TRAP-type C4-dicarboxylate transport system,small permease component	525	174	242417	242941	-	27	0.698	1.083	6.152	0	93683	Roseivivax halodurans	WP_051489557.1	Rhodobacterales
216	Mame_04566	AQZ53858.1	TRAP transporter solute receptor, DctP family	1002	333	242995	243996	-	411	1.226	7.828	65.782	1	1792508	Yangia sp. CCB-MM3	WP_066107247.1	Rhodobacterales
217	Mame_04567	AQZ53859.1	HTH-type transcriptional regulator GltC	921	306	244113	245033	-	527	1.318	27.452	121.59	1	1792508	Yangia sp. CCB-MM3	WP_066107250.1	Rhodobacterales
218	Mame_04568	AQZ53860.1	hypothetical protein	111	36	245233	245343	-	562	0	12.661	462.267	1	28068	Rubrivivax gelatinosus	WP_043813355.1	Burkholderiales
219	Mame_04569	AQZ53861.1	Nitrilase	375	124	245331	245705	-	543	0	27.099	262.123	1	1660125	Pelagibacterium sp. SCN 64-44	ODT78053.1	Rhizobiales
220	Mame_04570	AQZ53862.1	Nitrilase	234	77	245715	245948	-	537	0	36.047	405.773	1	1660125	Pelagibacterium sp. SCN 64-44	ODT78053.1	Rhizobiales
221	Mame_04571	AQZ53863.1	hypothetical protein	459	152	246555	247013	+	1	1.023	0	0	0	NA		NA	NA
222	Mame_04572	AQZ53864.1	HTH-type transcriptional regulator MtrR	573	190	247060	247632	+	577	0.897	5.978	149.311	1	1087	Rhodovibrio salinarum	WP_027287627.1	Rhodospirillales
223	Mame_04573	AQZ53865.1	putative acetoacetate decarboxylase	759	252	247625	248383	+	534	1.044	28.121	44.326	1	54915	Brevibacillus reuszeri	WP_049736423.1	Bacillales
224	Mame_04574	AQZ53866.1	Glycine betaine/carnitine transport bindingprotein GbuC precursor	939	312	248395	249333	+	612	0.958	55.652	253.833	1	1439726	Methylobrevis pamukkalensis	WP_069307633.1	Rhizobiales
225	Mame_04575	AQZ53867.1	Tripartite tricarboxylate transporter TctAfamily protein	1494	497	249801	251294	-	523	3.291	13.66	123.349	1	339862	Desulfosporosinus youngiae	WP_007785607.1	Clostridiales
226	Mame_04576	AQZ53868.1	Tripartite tricarboxylate transporter TctBfamily protein	435	144	251291	251725	-	10	1.625	0.474	1.312	0	1358440	Lutibaculum baratangense	WP_023430789.1	Rhizobiales
227	Mame_04577	AQZ53869.1	Tripartite tricarboxylate transporter familyreceptor	960	319	251786	252745	-	530	1.697	6.592	136.989	1	1509404		WP_037167973.1	NA
228	Mame_04578	AQZ53870.1	HTH-type transcriptional repressor DasR	765	254	252852	253616	+	674	0	23.962	296.257	1	445709	Pandoraea thiooxydans	WP_047213775.1	Burkholderiales
229	Mame_04579	AQZ53871.1	Histidine ammonia-lyase	1512	503	253750	255261	+	519	1.581	68.794	90.914	1	411945	Rhizobium miluonense	SCB26356.1	Rhizobiales
230	Mame_04580	AQZ53872.1	Choline-binding protein precursor	882	293	255316	256197	+	505	1.831	36.459	181.315	1	311403	Agrobacterium radiobacter K84	ACM29676.1	Rhizobiales
231	Mame_04581	AQZ53873.1	alanine dehydrogenase	1005	334	256253	257257	+	529	1.99	125.102	158.167	1	384	Rhizobium leguminosarum	WP_026158198.1	Rhizobiales
232	Mame_04582	AQZ53874.1	phosphate/phosphite/phosphonate ABC transporter,periplasmic binding protein	801	266	257267	258067	+	445	2.009	31.322	57.49	1	398	Rhizobium tropici	WP_047634465.1	Rhizobiales
233	Mame_04583	AQZ53875.1	Carnitine transport permease protein OpuCB	630	209	258129	258758	+	595	1.699	25.65	220.311	1	266779	Chelativorans sp. BNC1	WP_011582292.1	Rhizobiales
234	Mame_04584	AQZ53876.1	Carnitine transport permease protein OpuCB	636	211	258755	259390	+	533	1.538	23.145	168.26	1	1144306	Rhizobium sp. AP16	WP_034517038.1	Rhizobiales
235	Mame_04585	AQZ53877.1	Carnitine transport ATP-binding protein OpuCA	939	312	259407	260345	+	576	1.908	54.477	266.526	1	357	Agrobacterium	WP_012649952.1	Rhizobiales
236	Mame_04586	AQZ53878.1	SPBc2 prophage-derived aminoglycosideN(3')-acetyltransferase-like protein YokD	834	277	261002	261835	+	531	0.949	30.387	162.709	1	1101189	Paracoccus sp. N5	WP_017998438.1	Rhodobacterales
237	Mame_04587	AQZ53879.1	Streptogramin lyase	666	221	261888	262553	-	566	0.835	103.287	209.518	1	28450	Burkholderia pseudomallei	WP_012730612.1	Burkholderiales
238	Mame_04588	AQZ53880.1	ATP-dependent transcriptional regulator	1221	406	262564	263784	-	543	0.839	123.567	117.282	1	1854058	Mesorhizobium sp. AA23	WP_067329736.1	Rhizobiales
239	Mame_04589	AQZ53881.1	Activator of Hsp90 ATPase	534	177	264009	264542	+	563	1.031	85.035	110.632	1	1033741	Microvirga sp. JC119	WP_046868865.1	Rhizobiales
240	Mame_04590	AQZ53882.1	hypothetical protein	579	192	264606	265184	+	549	1.026	61.487	119.89	1	1287292	Mesorhizobium sp. LSHC420B00	WP_031195086.1	Rhizobiales
241	Mame_04591	AQZ53883.1	Putative 2-hydroxyacid dehydrogenase	249	82	265990	266238	+	198	0.86	2.232	82.7	1	197461	Nesiotobacter exalbescens	WP_051269184.1	Rhodobacterales
242	Mame_04592	AQZ53884.1	hypothetical protein	372	123	266394	266765	-	114	2.024	13.709	42.611	1	147266	Agrobacterium albertimagni	WP_006725898.1	Rhizobiales
243	Mame_04593	AQZ53885.1	Protocatechuate 4,5-dioxygenase beta chain	861	286	266762	267622	-	416	2.059	19.632	125.133	1	147266	Agrobacterium albertimagni	WP_006725899.1	Rhizobiales
244	Mame_04594	AQZ53886.1	Atrazine chlorohydrolase	1479	492	267713	269191	-	545	2.13	9.997	164.197	1	1532558	Rhizobium sp. YS-1r	WP_037145114.1	Rhizobiales
245	Mame_04595	AQZ53887.1	Pca regulon regulatory protein	849	282	269235	270083	-	556	1.757	15.713	172.479	1	1156935	Agrobacterium albertimagni AOL15	EKF59814.1	Rhizobiales
246	Mame_04596	AQZ53888.1	Citrate synthase 1	804	267	270290	271093	+	522	1.837	22.341	172.831	1	1211115	Chelatococcus sp. GW1	WP_019402273.1	Rhizobiales
247	Mame_04597	AQZ53889.1	Formyl-coenzyme A transferase	1146	381	271107	272252	+	524	1.925	27.34	187.183	1	147266	Agrobacterium albertimagni	WP_006725903.1	Rhizobiales
248	Mame_04598	AQZ53890.1	YciI-like protein	399	132	272294	272692	+	119	1.917	5.203	42.023	1	1532558	Rhizobium sp. YS-1r	KGE02042.1	Rhizobiales
249	Mame_04599	AQZ53891.1	TRAP transporter solute receptor, DctP family	1074	357	272717	273790	+	483	2.273	13.478	91.305	1	147266	Agrobacterium albertimagni	WP_006725905.1	Rhizobiales
250	Mame_04600	AQZ53892.1	TRAP-type mannitol/chloroaromatic compoundtransport system, small permease component	564	187	273804	274367	+	150	2.046	7.498	31.918	1	1156935	Agrobacterium albertimagni AOL15	EKF59819.1	Rhizobiales
251	Mame_04601	AQZ53893.1	Neu5Ac permease	1314	437	274364	275677	+	517	2.346	26.569	111.94	1	1532558	Rhizobium sp. YS-1r	WP_037145095.1	Rhizobiales
252	Mame_04602	AQZ53894.1	hypothetical protein	429	142	276610	277038	-	525	0.877	20.297	169.848	1	1042378	Oceanicola sp. S124	WP_010137213.1	Rhodobacterales
253	Mame_04603	AQZ53895.1	Fatty acid oxidation complex subunit alpha	501	166	277158	277658	+	518	0.919	124.07	152.729	1	1042378	Oceanicola sp. S124	WP_050900943.1	Rhodobacterales
254	Mame_04604	AQZ53896.1	thiolase	1167	388	277664	278830	+	524	1.018	7.674	242.561	1	1042378	Oceanicola sp. S124	WP_010142011.1	Rhodobacterales
255	Mame_04605	AQZ53897.1	putative nucleic-acid-binding protein containinga Zn-ribbon	399	132	278827	279225	+	565	1.027	36.52	198.887	1	1042378	Oceanicola sp. S124	WP_010142010.1	Rhodobacterales
256	Mame_04606	AQZ53898.1	tricarballylate utilization protein B	1101	366	279285	280385	-	542	0.822	56.958	150.732	1	1042378	Oceanicola sp. S124	WP_010141994.1	Rhodobacterales
257	Mame_04607	AQZ53899.1	Fumarate reductase flavoprotein subunitprecursor	1386	461	280375	281760	-	537	0.976	85.995	225.808	1	1849168	Sulfitobacter sp. EhC04	WP_067290963.1	Rhodobacterales
258	Mame_04608	AQZ53900.1	2-(hydroxymethyl)glutarate dehydrogenase	882	293	281765	282646	-	592	1.396	41.887	169.575	1	1480615	Hoeflea olei	WP_066174635.1	Rhizobiales
259	Mame_04609	AQZ53901.1	Gluconolactonase	957	318	282646	283602	-	355	1.02	17.435	60.611	1	1547437	Hoeflea sp. BAL378	WP_035529224.1	Rhizobiales
260	Mame_04610	AQZ53902.1	hypothetical protein	375	124	283721	284095	+	116	1	15.996	15.693	0	1547437	Hoeflea sp. BAL378	WP_035529153.1	Rhizobiales
261	Mame_04611	AQZ53903.1	acetoin dehydrogenase E2 subunitdihydrolipoyllysine-residue acetyltransferase	858	285	284092	284949	+	542	1.468	82.972	168.544	1	1042378	Oceanicola sp. S124	WP_010142000.1	Rhodobacterales
262	Mame_04612	AQZ53904.1	Leucine-specific-binding protein precursor	1170	389	284983	286152	+	542	1.021	21.16	99.308	1	1547437	Hoeflea sp. BAL378	WP_035529149.1	Rhizobiales
263	Mame_04613	AQZ53905.1	LIV-I protein H	864	287	286211	287074	+	510	0.681	13.651	102.921	1	1547437	Hoeflea sp. BAL378	WP_035529148.1	Rhizobiales
264	Mame_04614	AQZ53906.1	LIV-I protein H	972	323	287074	288045	+	529	1.111	33.497	97.417	1	1547437	Hoeflea sp. BAL378	KGF68419.1	Rhizobiales
265	Mame_04615	AQZ53907.1	Lipopolysaccharide export system ATP-bindingprotein LptB	777	258	288042	288818	+	545	0.998	18.727	225.415	1	1547437	Hoeflea sp. BAL378	WP_035529146.1	Rhizobiales
266	Mame_04616	AQZ53908.1	LIV-I protein F	714	237	288808	289521	+	578	0.994	7.552	299.407	1	1547437	Hoeflea sp. BAL378	WP_035529143.1	Rhizobiales
267	Mame_04617	AQZ53909.1	Betaine aldehyde dehydrogenase	1476	491	289537	291012	+	535	1.004	7.431	267.629	1	1547437	Hoeflea sp. BAL378	WP_052161647.1	Rhizobiales
268	Mame_04618	AQZ53910.1	Kip operon repressor protein	738	245	291121	291858	-	586	1.022	48.04	156.804	1	1042378	Oceanicola sp. S124	WP_029375065.1	Rhodobacterales
269	Mame_04619	AQZ53911.1	hypothetical protein	297	98	292766	293062	+	105	0.443	14.667	28.884	1	866350	Halomonas sp. KHS3	WP_041157799.1	Oceanospirillales
270	Mame_04620	AQZ53912.1	Glyoxylate/hydroxypyruvate reductase A	651	216	293072	293722	+	567	0	7.381	188.343	1	28258	Cobetia marina	AOM01574.1	Oceanospirillales
271	Mame_04621	AQZ53913.1	aldolase II superfamily protein	768	255	293742	294509	+	548	1.037	25.275	273.305	1	187400	Paracoccus zeaxanthinifaciens	WP_022706202.1	Rhodobacterales
272	Mame_04622	AQZ53914.1	Arginine--pyruvate transaminase AruH	1197	398	294571	295767	-	550	2.082	64.783	177.385	1	999141	Halomonas sp. TD01	WP_009723470.1	Oceanospirillales
273	Mame_04623	AQZ53915.1	transcriptional regulator BetI	648	215	295783	296430	-	619	1.636	79.63	125.182	1	866350	Halomonas sp. KHS3	WP_041157801.1	Oceanospirillales
274	Mame_04624	AQZ53916.1	47 kDa outer membrane protein precursor	1284	427	296882	298165	+	542	2.475	47.078	83.258	1	1737983	Labrys sp. WJW	WP_068298746.1	Rhizobiales
275	Mame_04625	AQZ53917.1	hypothetical protein	411	136	298379	298789	+	591	1.614	167.786	79.001	0	1647556	Pseudovibrio hongkongensis	WP_068313849.1	Rhodobacterales
276	Mame_04626	AQZ53918.1	Putative sterol carrier protein	321	106	299136	299456	-	77	2.228	6.676	19.413	0	340680	Amorphus coralli	WP_018699342.1	Rhizobiales
277	Mame_04627	AQZ53919.1	Acyl-CoA dehydrogenase	1791	596	299490	301280	-	569	1.93	24.054	308.867	1	407	Methylobacterium	WP_059409522.1	Rhizobiales
278	Mame_04628	AQZ53920.1	putative 3-hydroxyacyl-CoA dehydrogenase	2334	777	301298	303631	-	503	2.126	17.688	195.899	1	340680	Amorphus coralli	WP_018699340.1	Rhizobiales
279	Mame_04629	AQZ53921.1	3-ketoacyl-CoA thiolase	1137	378	303631	304767	-	526	1.925	20.555	319.962	1	7	Azorhizobium caulinodans	WP_012171496.1	Rhizobiales
280	Mame_04630	AQZ53922.1	Copper export regulator	429	142	304994	305422	-	577	2.292	16.002	207.676	1	340680	Amorphus coralli	WP_018699338.1	Rhizobiales
281	Mame_04631	AQZ53923.1	Long-chain-fatty-acid--CoA ligase	1803	600	305437	307239	-	541	2.675	25.223	226.772	1	340680	Amorphus coralli	WP_018699337.1	Rhizobiales
282	Mame_04632	AQZ53924.1	acyl-CoA thioester hydrolase, YbgC/YbaW family	633	210	307319	307951	+	32	1.576	0.301	9.873	0	859058	Caenispirillum salinarum	WP_009540213.1	Rhodospirillales
283	Mame_04633	AQZ53925.1	Electron transfer flavoprotein large subunit	927	308	308169	309095	-	532	2.143	93.293	222.466	1	1745182	Paracoccus sp. MKU1	WP_058098426.1	Rhodobacterales
284	Mame_04634	AQZ53926.1	Electron transfer flavoprotein small subunit	762	253	309095	309856	-	582	2.626	140.326	285.16	1	1745182	Paracoccus sp. MKU1	WP_058098646.1	Rhodobacterales
285	Mame_04635	AQZ53927.1	UDP-glucose 4-epimerase	912	303	311104	312015	-	496	1.89	8.382	87.61	1	540747	Roseovarius indicus	WP_064258337.1	Rhodobacterales
286	Mame_04636	AQZ53928.1	3-oxoacyl-[acyl-carrier-protein] reductase FabG	768	255	312012	312779	-	511	1.661	10.99	113.623	1	540747	Roseovarius indicus	WP_064258338.1	Rhodobacterales
287	Mame_04637	AQZ53929.1	Tripartite tricarboxylate transporter familyreceptor	975	324	312928	313902	+	540	1.444	10.712	123.79	1	1821621	Marinobacterium sp. ST58-10	WP_067383743.1	Oceanospirillales
288	Mame_04638	AQZ53930.1	Tripartite tricarboxylate transporter TctBfamily protein	501	166	314058	314558	+	1	0.63	0	0	0	NA		NA	NA
289	Mame_04639	AQZ53931.1	Tripartite tricarboxylate transporter TctAfamily protein	1485	494	314589	316073	+	525	1.841	8.306	167.441	1	1821621	Marinobacterium sp. ST58-10	WP_067383737.1	Oceanospirillales
290	Mame_04640	AQZ53932.1	Pca regulon regulatory protein	852	283	316110	316961	-	579	2.42	6.99	155.588	1	1244869	Magnetospirillum caucaseum	WP_008613384.1	Rhodospirillales
291	Mame_04641	AQZ53933.1	Pyruvate oxidase	1713	570	317030	318742	-	514	1.859	5.084	80.837	1	540747	Roseovarius indicus	WP_064258339.1	Rhodobacterales
292	Mame_04642	AQZ53934.1	Carboxymuconolactone decarboxylase familyprotein	540	179	319407	319946	-	535	1.715	19.508	129.483	1	1042378	Oceanicola sp. S124	WP_010140270.1	Rhodobacterales
293	Mame_04643	AQZ53935.1	Arylsulfatase	1572	523	320238	321809	-	509	1.519	5.303	131.018	1	1561204	Labrenzia sp. OB1	WP_068413955.1	Rhodobacterales
294	Mame_04644	AQZ53936.1	Carbon starvation induced regulator	750	249	321796	322545	-	556	1.007	43.85	117.922	1	1561204	Labrenzia sp. OB1	KZM49322.1	Rhodobacterales
295	Mame_04645	AQZ53937.1	C4-dicarboxylate-binding periplasmic proteinprecursor	1026	341	322809	323834	+	515	1.799	8.77	93.465	1	2369	Arhodomonas aquaeolei	WP_018718781.1	Chromatiales
296	Mame_04646	AQZ53938.1	TRAP-type C4-dicarboxylate transport system,small permease component	546	181	323835	324380	+	143	1.191	4.259	31.201	1	744980	Roseibium sp. TrichSKD4	WP_009465702.1	Rhodobacterales
297	Mame_04647	AQZ53939.1	Neu5Ac permease	1293	430	324377	325669	+	530	2.291	48.258	147.524	1	49186	Marinobacterium stanieri	WP_010323272.1	Oceanospirillales
298	Mame_04648	AQZ53940.1	Leucine-responsive regulatory protein	486	161	325697	326182	-	732	1.006	25.842	419.897	1	1714300	Marinobacterium profundum	WP_067298392.1	Oceanospirillales
299	Mame_04649	AQZ53941.1	Pyruvate dehydrogenase E1 component	2688	895	326314	329001	+	527	0.997	29.511	306.04	1	1714300	Marinobacterium profundum	WP_067298387.1	Oceanospirillales
300	Mame_04650	AQZ53942.1	Dihydrolipoyllysine-residue acetyltransferasecomponent of pyruvate dehydrogenase complex	1290	429	329013	330302	+	518	0.906	0.577	258.999	1	1714300	Marinobacterium profundum	WP_067298393.1	Oceanospirillales
301	Mame_04651	AQZ53943.1	Dihydrolipoyl dehydrogenase	1749	582	330314	332062	+	538	0.936	22.626	258.94	1	1736265	Methylobacterium sp. Leaf125	WP_055946442.1	Rhizobiales
302	Mame_04652	AQZ53944.1	Biphenyl-2,3-diol 1,2-dioxygenase	981	326	332293	333273	+	511	1.639	56.04	151.86	1	1380367	Sulfitobacter sp. 20_GPM-1509m	WP_028955227.1	Rhodobacterales
303	Mame_04653	AQZ53945.1	Ureidoglycolate lyase	843	280	333315	334157	+	529	1.483	87.296	178.601	1	1042378	Oceanicola sp. S124	WP_010139814.1	Rhodobacterales
304	Mame_04654	AQZ53946.1	2,4-dichlorophenol 6-monooxygenase	1740	579	334189	335928	+	531	0.997	5.182	125.57	1	121719	Pannonibacter phragmitetus	WP_050472949.1	Rhodobacterales
305	Mame_04655	AQZ53947.1	Beta-ketoacyl-acyl-carrier-protein synthase I	996	331	335915	336910	+	539	1.156	63.456	106.056	1	121719	Pannonibacter phragmitetus	WP_050472950.1	Rhodobacterales
306	Mame_04656	AQZ53948.1	Transcriptional regulator KdgR	765	254	337143	337907	+	561	1.012	17.278	112.913	1	311410	Labrenzia alba	WP_055110934.1	Rhodobacterales
307	Mame_04657	AQZ53949.1	3,4-dihydroxyphenylacetate 2,3-dioxygenase	867	288	337956	338822	-	467	1.045	6.87	87.51	1	311410	Labrenzia alba	WP_055110932.1	Rhodobacterales
308	Mame_04658	AQZ53950.1	Putative regulator of ribonuclease activity	588	195	338980	339567	+	561	1.01	7.507	225.579	1	83263	Aminobacter aminovorans	AMS44992.1	Rhizobiales
309	Mame_04659	AQZ53951.1	2,4-dichlorophenol 6-monooxygenase	1644	547	339688	341331	+	513	0.995	19.014	122.404	1	121719	Pannonibacter phragmitetus	WP_050472953.1	Rhodobacterales
310	Mame_04660	AQZ53952.1	Transcriptional regulator KdgR	852	283	341426	342277	+	574	1.508	19.654	126.747	1	1042378	Oceanicola sp. S124	WP_040607085.1	Rhodobacterales
311	Mame_04661	AQZ53953.1	Glutathione S-transferase	666	221	342366	343031	-	546	1.027	51.818	98.417	1	420994	Sphingobium ummariense	WP_021319309.1	Sphingomonadales
312	Mame_04662	AQZ53954.1	L-lactate utilization operon repressor	786	261	343186	343971	-	581	1.021	9.058	152.953	1	420994	Sphingobium ummariense	WP_021319311.1	Sphingomonadales
313	Mame_04663	AQZ53955.1	TRAP transporter solute receptor, DctP family	1032	343	344412	345443	+	531	1.021	25.691	103.872	1	121719	Pannonibacter phragmitetus	WP_050472955.1	Rhodobacterales
314	Mame_04664	AQZ53956.1	TRAP-type C4-dicarboxylate transport system,small permease component	561	186	345572	346132	+	1	0.679	0	0	0	NA		NA	NA
315	Mame_04665	AQZ53957.1	Neu5Ac permease	1299	432	346135	347433	+	524	1.161	51.179	124.674	1	121719	Pannonibacter phragmitetus	WP_050472946.1	Rhodobacterales
316	Mame_04666	AQZ53958.1	hypothetical protein	663	220	347694	348356	-	492	1.041	20.723	119.084	1	1618204	Puniceibacterium sp. IMCC21224	WP_047997803.1	Rhodobacterales
317	Mame_04667	AQZ53959.1	Degradation activator	1011	336	348765	349775	+	489	2.862	96.529	24.382	0	1736575	Devosia sp. Root635	WP_056231698.1	Rhizobiales
318	Mame_04668	AQZ53960.1	putative ABC transporter-binding proteinprecursor	1920	639	350053	351972	+	490	4.329	122.251	53.828	1	1660124	Pelagibacterium sp. SCN 63-23	ODT65120.1	Rhizobiales
319	Mame_04669	AQZ53961.1	Oligopeptide transport system permease proteinOppB	990	329	352060	353049	+	575	6.573	217.732	88.938	0	1736537	Devosia sp. Root436	WP_056255064.1	Rhizobiales
320	Mame_04670	AQZ53962.1	Oligopeptide transport system permease proteinOppC	1152	383	353051	354202	+	518	5.56	165.392	100.481	0	443610	Devosia geojensis	WP_046107172.1	Rhizobiales
321	Mame_04671	AQZ53963.1	Stage 0 sporulation protein KD	1095	364	354177	355271	+	527	2.062	60.321	206.869	1	1502724	Devosia sp. LC5	WP_052153743.1	Rhizobiales
322	Mame_04672	AQZ53964.1	Stage 0 sporulation protein KE	1038	345	355268	356305	+	529	2.01	68.1	195.482	1	1502724	Devosia sp. LC5	WP_035102871.1	Rhizobiales
323	Mame_04673	AQZ53965.1	hypothetical protein	1848	615	356306	358153	+	464	2.185	170.95	71.46	0	1502724	Devosia sp. LC5	WP_035102872.1	Rhizobiales
324	Mame_04674	AQZ53966.1	Glycerate dehydrogenase	1008	335	358153	359160	+	513	0.931	84.855	134.967	1	443610	Devosia geojensis	WP_046107175.1	Rhizobiales
325	Mame_04675	AQZ53967.1	2,3,4,5-tetrahydropyridine-2,6-dicarboxylateN-acetyltransferase	1638	545	359157	360794	+	236	3.238	60.047	39.813	1	1660124	Pelagibacterium sp. SCN 63-23	ODT65135.1	Rhizobiales
326	Mame_04676	AQZ53968.1	Trehalose utilization	654	217	360819	361472	+	541	4.319	228.58	38.825	0	429727	Devosia chinhatensis	WP_046106148.1	Rhizobiales
327	Mame_04677	AQZ53969.1	hypothetical protein	690	229	361634	362323	-	557	1.89	51.49	125.232	1	380	Sinorhizobium fredii	WP_042775573.1	Rhizobiales
328	Mame_04678	AQZ53970.1	hypothetical protein	438	145	362320	362757	-	598	1.963	50.431	199.097	1	1358417	Sinorhizobium sp. Sb3	KSV72209.1	Rhizobiales
329	Mame_04679	AQZ53971.1	hypothetical protein	117	38	362874	362990	-	110	1.013	0.829	102.84	1	1247725	Rhodobacter sp. AKP1	WP_043763641.1	Rhodobacterales
330	Mame_04680	AQZ53972.1	hypothetical protein	642	213	363024	363665	-	0	0	0	0	0	NA		NA	NA
331	Mame_04681	AQZ53973.1	N-acetylglucosamine repressor	1161	386	363809	364969	-	514	0.977	17.85	97.882	1	1340437	Agrobacterium sp. UNC420CL41Cvi	WP_020012125.1	Rhizobiales
332	Mame_04682	AQZ53974.1	maltose ABC transporter periplasmic protein	1374	457	365040	366413	+	328	1.664	38.291	59.486	1	1176649	Agrobacterium fabrum	WP_010973641.1	Rhizobiales
333	Mame_04683	AQZ53975.1	Lactose transport system permease protein LacF	912	303	366483	367394	+	439	1.28	41.877	87.837	1	1220582	Rhizobium rubi NBRC 13261	GAK72588.1	Rhizobiales
334	Mame_04684	AQZ53976.1	Trehalose transport system permease proteinSugB	1080	359	367394	368473	+	87	0.84	16.183	32.054	1	1176649	Agrobacterium fabrum	WP_010973643.1	Rhizobiales
335	Mame_04685	AQZ53977.1	sn-glycerol-3-phosphate import ATP-bindingprotein UgpC	1113	370	368478	369590	+	509	2.384	104.07	142.335	1	28099	Agrobacterium rubi	WP_065700269.1	Rhizobiales
336	Mame_04686	AQZ53978.1	Glycerophosphoryl diester phosphodiesterase	723	240	369603	370325	+	348	1.013	11.425	103.934	1	28099	Agrobacterium rubi	WP_045232007.1	Rhizobiales
337	Mame_04687	AQZ53979.1	Calcineurin-like phosphoesterase superfamilydomain protein	1527	508	370325	371851	+	493	1.278	37.376	69.904	1	28099	Agrobacterium rubi	WP_065700267.1	Rhizobiales
338	Mame_04688	AQZ53980.1	hypothetical protein	1476	491	372150	373625	+	517	2.792	286.356	19.038	0	1736381	Aureimonas sp. Leaf454	WP_056500219.1	Rhizobiales
339	Mame_04689	AQZ53981.1	hypothetical protein	237	78	373679	373915	-	8	0	0.435	3.321	0	330084	Amycolatopsis jejuensis	WP_033294637.1	Pseudonocardiales
340	Mame_04690	AQZ53982.1	C4-dicarboxylate transport sensor protein DctB	1734	577	374277	376010	+	509	1.604	62.653	36.097	1	1620421	Hoeflea sp. IMCC20628	WP_047028720.1	Rhizobiales
341	Mame_04691	AQZ53983.1	C4-dicarboxylate transport transcriptionalregulatory protein DctD	1362	453	376034	377395	+	548	1.862	67.947	200.524	1	1620421	Hoeflea sp. IMCC20628	AKH99024.1	Rhizobiales
342	Mame_04692	AQZ53984.1	C4-dicarboxylate-binding periplasmic proteinprecursor	1008	335	377741	378748	+	551	2.05	13.331	345.238	1	1480615	Hoeflea olei	WP_066174132.1	Rhizobiales
343	Mame_04693	AQZ53985.1	2,3-diketo-L-gulonate TRAP transporter smallpermease protein YiaM	681	226	378875	379555	+	542	1.877	15.725	165.511	1	651183	Aurantimonas manganoxydans	WP_035694949.1	Rhizobiales
344	Mame_04694	AQZ53986.1	Neu5Ac permease	1626	541	379560	381185	+	551	1.592	11.062	289.568	1	1561204	Labrenzia sp. OB1	WP_068408654.1	Rhodobacterales
345	Mame_04695	AQZ53987.1	Glucoamylase precursor	2433	810	381626	384058	+	505	1.88	95.854	109.405	1	1736278	Rhizobium sp. Leaf155	WP_062597961.1	Rhizobiales
346	Mame_04696	AQZ53988.1	6-phosphogluconate dehydrogenase,decarboxylating	1002	333	384060	385061	+	543	1.812	151.105	183.818	0	1736278	Rhizobium sp. Leaf155	WP_062597962.1	Rhizobiales
347	Mame_04697	AQZ53989.1	Glucose-6-phosphate 1-dehydrogenase	1377	458	385081	386457	+	535	2.015	92.277	197.537	1	861208	Agrobacterium sp. H13-3	WP_013761313.1	Rhizobiales
348	Mame_04698	AQZ53990.1	Polyphosphate glucokinase	696	231	386469	387164	+	518	0.957	114.652	93.882	1	1123863	Pantoea ananatis LMG 5342	CCF11885.1	Enterobacterales
349	Mame_04699	AQZ53991.1	hypothetical protein	585	194	387189	387773	+	8	1.576	0	1.923	0	1169855	Rhodobacteraceae bacterium PD-2	WP_052260445.1	Rhodobacterales
350	Mame_04700	AQZ53992.1	Phosphatidylglycerol lysyltransferase	2652	883	388216	390867	+	551	1.704	44.869	97.012	1	1714300	Marinobacterium profundum	WP_067295227.1	Oceanospirillales
351	Mame_04701	AQZ53993.1	potassium transport protein Kup	1881	626	391003	392883	+	559	1.769	12.625	221.353	1	1417296	Defluviimonas sp. 20V17	WP_051645957.1	Rhodobacterales
352	Mame_04702	AQZ53994.1	L-rhamnose mutarotase	315	104	392971	393285	-	554	2.883	199.451	151.781	0	1643450	Devosia sp. H5989	WP_049704945.1	Rhizobiales
353	Mame_04703	AQZ53995.1	L-rhamnose isomerase	1287	428	393309	394595	-	532	2.989	328.938	85.054	0	1736558	Ensifer sp. Root558	WP_034796969.1	Rhizobiales
354	Mame_04704	AQZ53996.1	Pyridoxal 4-dehydrogenase	2100	699	394818	396917	-	517	2.803	296.918	73.494	0	56731	Rhizobium giardinii	WP_018324138.1	Rhizobiales
355	Mame_04705	AQZ53997.1	HTH-type transcriptional regulator UlaR	801	266	397095	397895	+	625	3.381	291.871	105.919	0	1842534	Sinorhizobium sp. RAC02	WP_069059992.1	Rhizobiales
356	Mame_04706	AQZ53998.1	Autoinducer 2-binding protein LsrB precursor	990	329	397945	398934	+	656	2.635	205.184	193.117	0	1792508	Yangia sp. CCB-MM3	WP_066108326.1	Rhodobacterales
357	Mame_04707	AQZ53999.1	Ribose import ATP-binding protein RbsA	1512	503	399250	400761	+	519	1.677	236.634	78.299	0	1736497	Ensifer sp. Root231	WP_025425889.1	Rhizobiales
358	Mame_04708	AQZ54000.1	Ribose transport system permease protein RbsC	984	327	400758	401741	+	609	2.105	135.588	146.376	1	1500301	Rhizobium sp. CF097	WP_037119776.1	Rhizobiales
359	Mame_04709	AQZ54001.1	Autoinducer 2 import system permease proteinLsrD	1011	336	401738	402748	+	573	2.612	253.817	114.871	0	1057002	Ensifer sp. BR816	WP_018234848.1	Rhizobiales
360	Mame_04710	AQZ54002.1	L-fuculokinase	1380	459	402745	404124	+	509	2.603	205.038	39.435	0	381	Mesorhizobium loti	WP_059185063.1	Rhizobiales
361	Mame_04711	AQZ54003.1	Pyridoxal 4-dehydrogenase	963	320	404246	405208	+	549	2.245	178.141	58.733	0	1638161	Aureimonas sp. AU12	WP_062203271.1	Rhizobiales
362	Mame_04712	AQZ54004.1	transcriptional regulator NanR	693	230	405212	405904	-	525	1.338	83.58	35.44	1	408174	Devosia insulae	WP_069908303.1	Rhizobiales
363	Mame_04713	AQZ54005.1	L-Ala-D/L-Glu epimerase	1161	386	405976	407136	+	450	1.013	39.51	62.363	1	1736531	Devosia sp. Root413D1	WP_055999149.1	Rhizobiales
364	Mame_04714	AQZ54006.1	Maltodextrin-binding protein MdxE precursor	1245	414	407204	408448	+	407	1.478	14.681	59.999	1	1123067	Rubellimicrobium mesophilum	WP_037282704.1	Rhodobacterales
365	Mame_04715	AQZ54007.1	Lactose transport system permease protein LacF	900	299	408534	409433	+	545	0.941	7.647	137.805	1	516466	Burkholderia sp. H160	EDZ99358.1	Burkholderiales
366	Mame_04716	AQZ54008.1	L-arabinose transport system permease proteinAraQ	834	277	409451	410284	+	529	1.542	25.029	149.3	1	1660103	Kaistia sp. SCN 65-12	ODT22477.1	Rhizobiales
367	Mame_04717	AQZ54009.1	Maltose/maltodextrin import ATP-binding proteinMalK	1062	353	410289	411350	+	519	2.067	272.254	15.143	0	442562	Rubellimicrobium mesophilum DSM 19309	EYD76404.1	Rhodobacterales
368	Mame_04718	AQZ54010.1	hypothetical protein	1182	393	411714	412895	+	501	0.983	76.536	122.039	1	1461694	Pseudooceanicola atlanticus	WP_043745052.1	Rhodobacterales
369	Mame_04719	AQZ54011.1	(S)-1-Phenylethanol dehydrogenase	762	253	412892	413653	+	28	1.833	1.008	12.491	0	314255	Pseudooceanicola batsensis	WP_009807084.1	Rhodobacterales
370	Mame_04720	AQZ54012.1	Formyl-coenzyme A transferase	1194	397	413659	414852	+	514	1.025	44.572	170.794	1	1461694	Pseudooceanicola atlanticus	WP_043745055.1	Rhodobacterales
371	Mame_04721	AQZ54013.1	2,3-dehydroadipyl-CoA hydratase	780	259	414911	415690	+	502	0.926	19.312	171.619	1	1178482	Halomonas huangheensis	WP_021819657.1	Oceanospirillales
372	Mame_04722	AQZ54014.1	Ribose transport system permease protein RbsC	948	315	415698	416645	+	613	0.811	10.886	164.829	1	698936	Sinorhizobium meliloti BL225C	AEG06674.1	Rhizobiales
373	Mame_04723	AQZ54015.1	D-allose-binding periplasmic protein precursor	966	321	416687	417652	+	463	1.008	14.833	73.008	1	110321	Sinorhizobium medicae	WP_024311987.1	Rhizobiales
374	Mame_04724	AQZ54016.1	Galactose/methyl galactoside import ATP-bindingprotein MglA	1548	515	417649	419196	+	543	0.94	20.252	174.463	1	1842534	Sinorhizobium sp. RAC02	WP_069063619.1	Rhizobiales
375	Mame_04725	AQZ54017.1	Fumarylacetoacetate (FAA) hydrolase familyprotein	1146	381	419193	420338	+	552	2.337	168.788	162.913	0	311410	Labrenzia alba	WP_055677363.1	Rhodobacterales
376	Mame_04726	AQZ54018.1	lac repressor	1008	335	420369	421376	-	592	0.881	132.366	55.018	1	1461694	Pseudooceanicola atlanticus	WP_043745030.1	Rhodobacterales
377	Mame_04727	AQZ54019.1	Bifunctional protein PaaZ	447	148	421546	421992	-	571	3.003	117.932	187.499	1	1736423	Devosia sp. Root105	WP_055882715.1	Rhizobiales
378	Mame_04728	AQZ54020.1	Maltose-binding periplasmic protein	1131	376	421992	423122	-	496	3.922	117.501	108.787	1	472175	Nitratireductor basaltis	KFB08166.1	Rhizobiales
379	Mame_04729	AQZ54021.1	Formyl-coenzyme A transferase	1164	387	423119	424282	-	496	2.871	125.255	176.359	1	1736675	Devosia sp. A16	WP_055046373.1	Rhizobiales
380	Mame_04730	AQZ54022.1	Putative oxidoreductase YceM	1065	354	424279	425343	-	518	2.853	141.506	91.047	1	1660123	Pelagibacterium sp. SCN 63-126	ODT47245.1	Rhizobiales
381	Mame_04731	AQZ54023.1	putative alkylphosphonate utilization operonprotein PhnA	333	110	425605	425937	+	659	1.964	0.752	495.892	1	1499687	Planomicrobium sp. ES2	WP_052652020.1	Bacillales
382	Mame_04732	AQZ54024.1	L-fucose mutarotase	330	109	425968	426297	-	557	3.635	195.599	171.702	0	187304	Labrenzia aggregata	WP_055661062.1	Rhodobacterales
383	Mame_04733	AQZ54025.1	putative metal-dependent hydrolase of theTIM-barrel fold protein	825	274	426322	427146	-	525	2.79	190.224	45.222	0	443610	Devosia geojensis	WP_046107167.1	Rhizobiales
384	Mame_04734	AQZ54026.1	IclR family transcriptional regulator	756	251	427193	427948	-	598	2.54	169.798	129.306	0	1736675	Devosia sp. A16	WP_055047362.1	Rhizobiales
385	Mame_04735	AQZ54027.1	putative ABC transporter-binding proteinprecursor	1323	440	428136	429458	+	538	2.85	107.523	63.693	1	1660123	Pelagibacterium sp. SCN 63-126	ODT47241.1	Rhizobiales
386	Mame_04736	AQZ54028.1	Trehalose transport system permease proteinSugA	903	300	429556	430458	+	565	2.603	143.754	99.787	1	1660123	Pelagibacterium sp. SCN 63-126	ODT48362.1	Rhizobiales
387	Mame_04737	AQZ54029.1	Trehalose transport system permease proteinSugB	876	291	430455	431330	+	581	3.258	153.34	131.374	0	1643450	Devosia sp. H5989	WP_049706762.1	Rhizobiales
388	Mame_04738	AQZ54030.1	sn-glycerol-3-phosphate import ATP-bindingprotein UgpC	1092	363	431335	432426	+	545	4.46	267.338	47.057	0	1380412	Devosia sp. DBB001	WP_035036958.1	Rhizobiales
389	Mame_04739	AQZ54031.1	Mandelate racemase	1107	368	432428	433534	+	557	2.557	113.751	155.591	1	1660123	Pelagibacterium sp. SCN 63-126	ODT47238.1	Rhizobiales
390	Mame_04740	AQZ54032.1	2-keto-3-deoxy-L-fuconate dehydrogenase	732	243	433546	434277	+	580	2.585	309.39	70.511	0	1223565	Rhizobium sp. Pop5	WP_008531483.1	Rhizobiales
391	Mame_04741	AQZ54033.1	L-fuconate dehydratase	1278	425	434303	435580	+	538	3.004	246.377	175.963	0	288995	Devosia limi	WP_046136855.1	Rhizobiales
392	Mame_04742	AQZ54034.1	Ureidoglycolate lyase	852	283	435601	436452	+	541	2.852	112.253	288.12	1	531813	Pelagibacterium halotolerans	WP_014131724.1	Rhizobiales
393	Mame_04743	AQZ54035.1	hypothetical protein	90	29	436722	436811	+	0	0	0	0	0	NA		NA	NA
394	Mame_04744	AQZ54036.1	hypothetical protein	831	276	436796	437626	-	565	1.014	213.026	141.618	0	561184	Mameliella alba	WP_043139963.1	Rhodobacterales
395	Mame_04745	AQZ54037.1	hypothetical protein	1365	454	437744	439108	+	509	0.932	122.512	68.887	1	344736	Pelagibaca bermudensis	WP_007803782.1	Rhodobacterales
396	Mame_04746	AQZ54038.1	L-lactate utilization operon repressor	717	238	439119	439835	-	617	0.947	149.25	101.973	0	344736	Pelagibaca bermudensis	WP_007803780.1	Rhodobacterales
397	Mame_04747	AQZ54039.1	hypothetical protein	1734	577	439968	441701	-	406	0.908	106.261	23.36	0	1858797	Ruegeria sp. PBVC088	WP_069209788.1	Rhodobacterales
398	Mame_04748	AQZ54040.1	1,5-anhydro-D-fructose reductase	1020	339	441698	442717	-	525	0.969	182.027	76.161	0	1858797	Ruegeria sp. PBVC088	WP_069209787.1	Rhodobacterales
399	Mame_04749	AQZ54041.1	Ribose transport system permease protein RbsC	1062	353	442729	443790	-	581	0.912	157.419	182.56	0	561184	Mameliella alba	WP_043139969.1	Rhodobacterales
400	Mame_04750	AQZ54042.1	Ribose import ATP-binding protein RbsA	1557	518	443790	445346	-	526	0.971	148.102	137.292	0	344736	Pelagibaca bermudensis	WP_007803772.1	Rhodobacterales
401	Mame_04751	AQZ54043.1	putative periplasmic lipoprotein	639	212	445343	445981	-	391	0.945	79.258	48.37	1	31989	Rhodobacteraceae	WP_043139971.1	Rhodobacterales
402	Mame_04752	AQZ54044.1	D-ribose-binding periplasmic protein precursor	936	311	446052	446987	-	584	1.37	189.487	226.729	0	182270	Aurantimonas coralicida	WP_024350213.1	Rhizobiales
403	Mame_04753	AQZ54045.1	Ribulose bisphosphate carboxylase-like protein2	1248	415	447157	448404	+	517	0.949	193.74	76.992	0	344736	Pelagibaca bermudensis	WP_040546093.1	Rhodobacterales
404	Mame_04754	AQZ54046.1	hypothetical protein	135	44	448421	448555	+	0	0	0	0	0	NA		NA	NA
405	Mame_04755	AQZ54047.1	D-malate degradation protein R	897	298	449139	450035	-	542	2.377	151.786	179.442	0	455360	Thalassobaculum salexigens	WP_028795691.1	Rhodospirillales
406	Mame_04756	AQZ54048.1	NAD(P)H azoreductase	864	287	450139	451002	+	556	2.494	148.745	240.059	0	1792307	Bosea sp. PAMC 26642	WP_066614154.1	Rhizobiales
407	Mame_04757	AQZ54049.1	hypothetical protein	474	157	451027	451500	+	236	1.889	55.405	66.704	1	1792307	Bosea sp. PAMC 26642	WP_066614155.1	Rhizobiales
408	Mame_04758	AQZ54050.1	putative sugar epimerase YhfK	669	222	451569	452237	+	506	2.195	41.961	118.532	1	754500	Bradyrhizobium sp. WSM1417	WP_035968588.1	Rhizobiales
409	Mame_04759	AQZ54051.1	Glucitol operon repressor	804	267	452313	453116	-	533	2.121	40.186	101.384	1	1042378	Oceanicola sp. S124	WP_010138061.1	Rhodobacterales
410	Mame_04760	AQZ54052.1	Neu5Ac permease	1305	434	453164	454468	-	526	3.051	21.58	158.389	1	1042378	Oceanicola sp. S124	WP_010138062.1	Rhodobacterales
411	Mame_04761	AQZ54053.1	TRAP-type C4-dicarboxylate transport system,small permease component	567	188	454485	455051	-	185	2.367	4.878	36.381	1	1042378	Oceanicola sp. S124	WP_010138063.1	Rhodobacterales
412	Mame_04762	AQZ54054.1	C4-dicarboxylate-binding periplasmic proteinprecursor	1017	338	455162	456178	-	521	3.286	20.934	124.278	1	1042378	Oceanicola sp. S124	WP_010138064.1	Rhodobacterales
413	Mame_04763	AQZ54055.1	NADP-dependent 7-alpha-hydroxysteroiddehydrogenase	717	238	456482	457198	+	499	2.006	44.757	136.037	1	1532558	Rhizobium sp. YS-1r	WP_037149772.1	Rhizobiales
414	Mame_04764	AQZ54056.1	Gamma-glutamylputrescine oxidoreductase	1317	438	457209	458525	+	523	2.259	90.191	120.936	1	410764	Rhizobium multihospitium	SCB44326.1	Rhizobiales
415	Mame_04765	AQZ54057.1	Acetophenone carboxylase gamma subunit	2049	682	458613	460661	+	506	1.834	31.974	168.368	1	1042378	Oceanicola sp. S124	WP_029375147.1	Rhodobacterales
416	Mame_04766	AQZ54058.1	Acetophenone carboxylase delta subunit	1617	538	460665	462281	+	494	1.931	26.45	165.358	1	1042378	Oceanicola sp. S124	WP_010138066.1	Rhodobacterales
417	Mame_04767	AQZ54059.1	putative endoribonuclease L-PSP	426	141	462387	462812	+	566	2.553	67.86	184.336	1	1500299	Rhizobium sp. CF048	WP_047522366.1	Rhizobiales
418	Mame_04768	AQZ54060.1	HTH-type transcriptional repressor CytR	1023	340	462923	463945	-	612	0.981	21.104	147.768	1	384	Rhizobium leguminosarum	WP_003548249.1	Rhizobiales
419	Mame_04769	AQZ54061.1	Lactoylglutathione lyase	441	146	464009	464449	-	574	1.656	69.679	109.232	1	1841653	Rhizobium sp. AC27/96	WP_068390760.1	Rhizobiales
420	Mame_04770	AQZ54062.1	2,5-diketo-D-gluconic acid reductase B	816	271	464584	465399	-	520	4.007	22.725	232.505	1	1736575	Devosia sp. Root635	WP_056236276.1	Rhizobiales
421	Mame_04771	AQZ54063.1	Lactose transport system permease protein LacF	945	314	465564	466508	+	571	2.277	154.083	94.43	0	728005	Devosia psychrophila	WP_046171434.1	Rhizobiales
422	Mame_04772	AQZ54064.1	L-arabinose transport system permease proteinAraQ	948	315	466505	467452	+	573	2.977	192.361	65.328	0	384	Rhizobium leguminosarum	WP_003548256.1	Rhizobiales
423	Mame_04773	AQZ54065.1	Trehalose import ATP-binding protein SugC	1104	367	467456	468559	+	549	2.014	228.105	50.579	0	252302	Oceanicola granulosus	WP_007257260.1	Rhodobacterales
424	Mame_04774	AQZ54066.1	hypothetical protein	1245	414	468583	469827	+	520	1.603	42.585	79.144	1	1736423	Devosia sp. Root105	WP_055874044.1	Rhizobiales
425	Mame_04775	AQZ54067.1	hypothetical protein	225	74	469898	470122	+	28	0	12.44	1.994	0	398	Rhizobium tropici	WP_047631544.1	Rhizobiales
426	Mame_04776	AQZ54068.1	hypothetical protein	2688	895	470291	472978	+	2	1.075	0	0	0	NA		NA	NA
427	Mame_04777	AQZ54069.1	hypothetical protein	312	103	473128	473439	+	25	1.006	5.585	3.986	0	690585	Rhizobium vignae	WP_037078954.1	Rhizobiales
428	Mame_04778	AQZ54070.1	4-hydroxy-2-oxoglutarate aldolase	735	244	473459	474193	-	528	2.045	114.168	76.681	1	1496690	Rhizobium sp. MGL06	WP_029620329.1	Rhizobiales
429	Mame_04779	AQZ54071.1	sn-glycerol-3-phosphate import ATP-bindingprotein UgpC	1059	352	474240	475298	-	527	2.968	318.65	20.452	0	429727	Devosia chinhatensis	WP_046103551.1	Rhizobiales
430	Mame_04780	AQZ54072.1	2,5-diketo-D-gluconic acid reductase B	822	273	475341	476162	-	534	4.04	25.738	224.265	1	1509404		WP_037165873.1	NA
431	Mame_04781	AQZ54073.1	Inner membrane ABC transporter permease proteinYcjP	831	276	476174	477004	-	531	2.88	61.659	161.296	1	1144310	Rhizobium sp. CF080	WP_007767193.1	Rhizobiales
432	Mame_04782	AQZ54074.1	Inner membrane ABC transporter permease proteinYcjO	861	286	477001	477861	-	523	2.876	78.62	114.656	1	1638163	Aureimonas sp. AU4	WP_062017928.1	Rhizobiales
433	Mame_04783	AQZ54075.1	sn-glycerol-3-phosphate-binding periplasmicprotein UgpB precursor	1227	408	477939	479165	-	550	2.103	56.61	50.623	1	429727	Devosia chinhatensis	WP_046103554.1	Rhizobiales
434	Mame_04784	AQZ54076.1	D-galactonate dehydratase	1173	390	479678	480850	-	564	0.945	13.556	182.039	1	492774	Rhizobium alamii	WP_037108813.1	Rhizobiales
435	Mame_04785	AQZ54077.1	putative HTH-type transcriptional regulatorRhmR	795	264	481188	481982	+	581	1.761	28.253	114.541	1	690585	Rhizobium vignae	WP_037088379.1	Rhizobiales
436	Mame_04786	AQZ54078.1	D-galactonate dehydratase	1197	398	481979	483175	+	531	1.916	155.025	54.474	0	1225564	Microvirga vignae	WP_047191389.1	Rhizobiales
437	Mame_04787	AQZ54079.1	4-amino-4-deoxy-L-arabinose transferase	1569	522	483278	484846	-	123	0.903	4.835	12.058	0	1522316	bacterium YEK0313	CEJ11545.1	NA
438	Mame_04788	AQZ54080.1	Undecaprenyl-phosphate4-deoxy-4-formamido-L-arabinose transferase	1137	378	484884	486020	-	545	0.902	71.101	119.343	1	1168059	Xanthobacteraceae bacterium 501b	WP_018964201.1	Rhizobiales
439	Mame_04789	AQZ54081.1	PAP2 (acid phosphatase) superfamily protein	771	256	486188	486958	-	214	1.08	29.836	13.348	0	419475	Ochrobactrum pseudogrignonense	WP_064323143.1	Rhizobiales
440	Mame_04790	AQZ54082.1	Transcriptional regulatory protein OmpR	711	236	487327	488037	+	564	1.535	183.55	80.987	0	1736456	Rhizobium sp. Root1334	WP_060503462.1	Rhizobiales
441	Mame_04791	AQZ54083.1	Osmolarity sensor protein EnvZ	1359	452	488034	489392	+	70	1.19	24.575	0.811	0	1736456	Rhizobium sp. Root1334	WP_060503462.1	Rhizobiales
442	Mame_04792	AQZ54084.1	putative metal-dependent hydrolase of theTIM-barrel fold protein	1125	374	489456	490580	+	514	1.749	16.786	189.857	1	680198	Streptomyces scabiei 87.22	CBG71293.1	Streptomycetales
443	Mame_04793	AQZ54085.1	putative metal-dependent hydrolase of theTIM-barrel fold protein	1137	378	490686	491822	+	515	1.773	13.554	190.51	1	1682113	Mycobacterium sp. YC-RL4	WP_067997179.1	Corynebacteriales
444	Mame_04794	AQZ54086.1	Virulence regulon transcriptional activatorVirF	825	274	492081	492905	+	540	1.033	16.997	87.227	1	519440	Deinococcus aquatilis	WP_019012485.1	Deinococcales
445	Mame_04795	AQZ54087.1	Tryptophan synthase beta chain	1233	410	493040	494272	+	545	0.974	1.509	289.638	1	519440	Deinococcus aquatilis	WP_019012484.1	Deinococcales
446	Mame_04796	AQZ54088.1	ethanolamine utilization protein EutQ	348	115	494398	494745	-	158	1.017	67.536	22.074	0	1702325	Chelatococcus sp. CO-6	WP_019404216.1	Rhizobiales
447	Mame_04797	AQZ54089.1	hypothetical protein	210	69	494768	494977	-	4	1.043	2.618	0	0	1702325	Chelatococcus sp. CO-6	WP_019404217.1	Rhizobiales
448	Mame_04798	AQZ54090.1	Quinone oxidoreductase 2	891	296	495083	495973	-	594	0.965	4.022	171.415	1	1211115	Chelatococcus sp. GW1	WP_019404217.1	Rhizobiales
449	Mame_04799	AQZ54091.1	putative HTH-type transcriptional regulatorYtcD	360	119	496104	496463	+	594	1.56	39.381	304.219	1	1211115	Chelatococcus sp. GW1	WP_019400632.1	Rhizobiales
450	Mame_04800	AQZ54092.1	hypothetical protein	630	209	496650	497279	+	485	1.603	92.273	50.976	1	1336742	Agrobacterium sp. JL28	WP_003522434.1	Rhizobiales
451	Mame_04801	AQZ54093.1	Cyn operon transcriptional activator	906	301	497476	498381	-	358	1.09	4.698	59.394	1	1042378	Oceanicola sp. S124	WP_010140860.1	Rhodobacterales
452	Mame_04802	AQZ54094.1	Arylsulfatase	1593	530	498479	500071	+	524	4.289	29.093	169.548	1	1042378	Oceanicola sp. S124	WP_029375506.1	Rhodobacterales
453	Mame_04803	AQZ54095.1	Tripartite tricarboxylate transporter familyreceptor	987	328	500100	501086	+	256	1.353	1.088	46.684	1	1042378	Oceanicola sp. S124	WP_010140857.1	Rhodobacterales
454	Mame_04804	AQZ54096.1	Tripartite tricarboxylate transporter TctBfamily protein	570	189	501046	501615	+	15	0.741	0	4.703	0	1821621	Marinobacterium sp. ST58-10	WP_067383813.1	Oceanospirillales
455	Mame_04805	AQZ54097.1	Tripartite tricarboxylate transporter TctAfamily protein	1518	505	501619	503136	+	536	2.332	8.472	144.034	1	1042378	Oceanicola sp. S124	WP_010140855.1	Rhodobacterales
456	Mame_04806	AQZ54098.1	Glucose--fructose oxidoreductase precursor	1122	373	503378	504499	+	549	1.43	234.082	74.267	0	1042378	Oceanicola sp. S124	WP_010140848.1	Rhodobacterales
457	Mame_04807	AQZ54099.1	putative HTH-type transcriptional regulatorYbaQ	297	98	504590	504886	-	556	2.413	157.087	189.947	0	1736563	Rhizobium sp. Root564	WP_062426242.1	Rhizobiales
458	Mame_04808	AQZ54100.1	Toxin HigB-1	204	67	504903	505106	-	544	2	112.286	317.333	1	379	Rhizobium	WP_062439988.1	Rhizobiales
459	Mame_04809	AQZ54101.1	D-malate degradation protein R	894	297	505530	506423	-	565	0.998	112.207	171.612	1	1509405	Pseudorhizobium pelagicum	WP_037165112.1	Rhizobiales
460	Mame_04810	AQZ54102.1	3-oxoacyl-[acyl-carrier-protein] reductase FabG	813	270	506525	507337	+	530	0.941	35.874	188.03	1	531813	Pelagibacterium halotolerans	WP_014131136.1	Rhizobiales
461	Mame_04811	AQZ54103.1	HTH-type transcriptional activator HxlR	444	147	507469	507912	-	530	1.014	122.048	147.591	1	1390361	Ochrobactrum sp. EGD-AQ16	WP_021585929.1	Rhizobiales
462	Mame_04812	AQZ54104.1	NAD(P)H azoreductase	684	227	508018	508701	+	522	0.96	31.881	185.172	1	1496690	Rhizobium sp. MGL06	WP_029619932.1	Rhizobiales
463	Mame_04813	AQZ54105.1	Transposase	360	119	508774	509133	+	486	0	179.188	58.063	0	1287338	Mesorhizobium sp. LSJC285A00	ESW62875.1	Rhizobiales
464	Mame_04814	AQZ54106.1	Transposase	543	180	509180	509722	+	492	0	214.356	84.204	0	396	Rhizobium phaseoli	ANL84614.1	Rhizobiales
465	Mame_04815	AQZ54107.1	hypothetical protein	168	55	509729	509896	-	1	0.973	0	0	0	NA		NA	NA
466	Mame_04816	AQZ54108.1	Making large colonies protein	1149	382	510168	511316	+	593	0.889	19.68	61.589	1	1509404		WP_051777357.1	NA
467	Mame_04817	AQZ54109.1	Putative aliphatic sulfonates transport permeaseprotein SsuC	807	268	511338	512144	+	561	0.929	77.084	174.378	1	1509405	Pseudorhizobium pelagicum	KEQ02579.1	Rhizobiales
468	Mame_04818	AQZ54110.1	Aliphatic sulfonates import ATP-binding proteinSsuB	783	260	512137	512919	+	562	1.033	63.625	284.819	1	1509405	Pseudorhizobium pelagicum	WP_037169624.1	Rhizobiales
469	Mame_04819	AQZ54111.1	Putative aliphatic sulfonates-binding proteinprecursor	957	318	512939	513895	+	530	0.995	51.081	134.522	1	1509405	Pseudorhizobium pelagicum	WP_037169639.1	Rhizobiales
470	Mame_04820	AQZ54112.1	Arylsulfatase	1554	517	513955	515508	+	514	3.101	29.693	217.592	1	1509404		WP_037169621.1	NA
471	Mame_04821	AQZ54113.1	Sorbitol dehydrogenase	777	258	515584	516360	-	567	1.002	143.773	270.226	1	1510458	Pseudoruegeria sabulilitoris	WP_068308086.1	Rhodobacterales
472	Mame_04822	AQZ54114.1	Maltose/maltodextrin import ATP-binding proteinMalK	1002	333	516357	517358	-	566	2.984	243.97	146.583	0	1836468	Donghicola sp. JL3646	WP_067551446.1	Rhodobacterales
473	Mame_04823	AQZ54115.1	Arylsulfatase	1449	482	517360	518808	-	534	2.042	29.986	93.275	1	501479	Citreicella sp. SE45	WP_008887842.1	Rhodobacterales
474	Mame_04824	AQZ54116.1	Trehalose transport system permease proteinSugB	831	276	518818	519648	-	566	1.139	81.689	88.847	1	501479	Citreicella sp. SE45	WP_008887850.1	Rhodobacterales
475	Mame_04825	AQZ54117.1	Maltose transport system permease protein MalF	885	294	519641	520525	-	546	0.874	81.098	53.63	1	501479	Citreicella sp. SE45	WP_008887788.1	Rhodobacterales
476	Mame_04826	AQZ54118.1	putative ABC transporter-binding proteinprecursor	1278	425	520593	521870	-	534	1.015	62.027	51.404	1	501479	Citreicella sp. SE45	WP_008887681.1	Rhodobacterales
477	Mame_04827	AQZ54119.1	MarR family protein	807	268	521918	522724	-	11	0.968	0	3.588	0	501479	Citreicella sp. SE45	WP_008887585.1	Rhodobacterales
478	Mame_04828	AQZ54120.1	DNA-binding transcriptional repressor MarR	453	150	523138	523590	+	321	1.767	50.737	36.834	1	1638163	Aureimonas sp. AU4	WP_062012374.1	Rhizobiales
479	Mame_04829	AQZ54121.1	Multidrug resistance protein B	1689	562	523587	525275	+	551	1.657	120.696	92.258	1	399	Neorhizobium galegae	WP_051909712.1	Rhizobiales
480	Mame_04830	AQZ54122.1	Multidrug resistance protein MdtN	1041	346	525297	526337	+	595	1.54	108.927	142.675	1	1120688	Rhizobium sp. LC145	WP_046796125.1	Rhizobiales
481	Mame_04831	AQZ54123.1	hypothetical protein	6738	2245	526379	533116	-	3	1.644	0	0	0	NA		NA	NA
482	Mame_04832	AQZ54124.1	Extracellular serine protease precursor	3672	1223	533333	537004	-	43	1.698	9.533	2.928	0	1110502	Tistrella mobilis KA081020-065	AFK52225.1	Rhodospirillales
483	Mame_04833	AQZ54125.1	Lysine 6-dehydrogenase	1074	357	537147	538220	-	614	0.996	71.727	92.277	1	1410620	Shinella sp. DD12	WP_024271482.1	Rhizobiales
484	Mame_04834	AQZ54126.1	Arginine transport ATP-binding protein ArtM	780	259	538224	539003	-	572	1.014	53.293	284.874	1	1416753	Ensifer adhaerens OV14	AHK46486.1	Rhizobiales
485	Mame_04835	AQZ54127.1	Arginine transport system permease protein ArtQ	666	221	539014	539679	-	555	1.011	106.995	144.668	1	721133	Nitratireductor indicus	WP_009449356.1	Rhizobiales
486	Mame_04836	AQZ54128.1	4-hydroxy-tetrahydrodipicolinate synthase	918	305	539936	540853	-	530	1.003	43.042	200.287	1	448181	Rhizobium selenitireducens	WP_037173387.1	Rhizobiales
487	Mame_04837	AQZ54129.1	4-hydroxy-tetrahydrodipicolinate reductase	747	248	540877	541623	-	563	1.01	24.732	89.554	1	991904	Polymorphum gilvum	WP_013653889.1	NA
488	Mame_04838	AQZ54130.1	Sulfoacetaldehyde dehydrogenase	1401	466	541634	543034	-	544	0.878	19.541	178.09	1	1125847	Rhizobium sp. NT-26	CCF17883.1	Rhizobiales
489	Mame_04839	AQZ54131.1	Hydrogen cyanide synthase subunit HcnB	1338	445	543042	544379	-	474	0.97	20.916	60.991	1	1416753	Ensifer adhaerens OV14	AHK46490.1	Rhizobiales
490	Mame_04840	AQZ54132.1	Hydrogen cyanide synthase subunit HcnA	255	84	544372	544626	-	549	0.994	23.639	182.935	1	991904	Polymorphum gilvum	WP_013653886.1	NA
491	Mame_04841	AQZ54133.1	Hydrogen cyanide synthase subunit HcnCprecursor	1176	391	544623	545798	-	534	0.857	14.193	71.573	1	1410620	Shinella sp. DD12	WP_023512725.1	Rhizobiales
492	Mame_04842	AQZ54134.1	HTH-type transcriptional regulator GltC	924	307	545953	546876	+	533	1.024	32.682	74.866	1	1736596	Rhizobium sp. Root73	WP_060510603.1	Rhizobiales
493	Mame_04843	AQZ54135.1	Cyclohexadienyl dehydratase precursor	825	274	547021	547845	+	481	0.967	94.187	74.112	1	721133	Nitratireductor indicus	WP_009449348.1	Rhizobiales
494	Mame_04844	AQZ54136.1	MORN repeat variant	1683	560	547993	549675	-	256	3.488	0	29.689	1	860	Fusobacterium periodonticum	WP_008794740.1	Fusobacteriales
495	Mame_04845	AQZ54137.1	hypothetical protein	2151	716	549672	551822	-	64	2.67	0	4.948	0	35806	Rhodovulum sulfidophilum	WP_060836636.1	Rhodobacterales
496	Mame_04846	AQZ54138.1	hypothetical protein	1893	630	552077	553969	+	7	2.401	0.166	0.618	0	1472418	Falsirhodobacter sp. alg1	WP_045388982.1	Rhodobacterales
497	Mame_04847	AQZ54139.1	Bacillibactin transport regulator	933	310	554178	555110	-	520	1.57	52.339	109.928	1	399	Neorhizobium galegae	WP_040125213.1	Rhizobiales
498	Mame_04848	AQZ54140.1	putative oxidoreductase	735	244	555193	555927	+	532	1.49	49.354	225.463	1	33052	Sphingopyxis terrae	WP_062902997.1	Sphingomonadales
499	Mame_04849	AQZ54141.1	Bacterial regulatory protein, tetR family	573	190	556065	556637	+	521	1.655	32.45	68.394	1	92945	Ketogulonicigenium vulgare	WP_013383455.1	Rhodobacterales
500	Mame_04850	AQZ54142.1	Cholesterol dehydrogenase	975	324	556630	557604	+	533	2.047	9.233	122.124	1	92945	Ketogulonicigenium vulgare	WP_013383456.1	Rhodobacterales
501	Mame_04851	AQZ54143.1	Putative HTH-type transcriptional regulatorYwnA	417	138	557638	558054	-	567	2.125	123.224	157.978	1	1335048	Defluviimonas alba	WP_066812080.1	Rhodobacterales
502	Mame_04852	AQZ54144.1	tRNA (cmo5U34)-methyltransferase	732	243	558149	558880	+	517	0.813	67.705	140.361	1	316	Pseudomonas stutzeri	WP_045160000.1	Pseudomonadales
503	Mame_04853	AQZ54145.1	RutC family protein YjgH	402	133	558953	559354	-	614	1.038	140.771	348.493	1	121719	Pannonibacter phragmitetus	WP_050471677.1	Rhodobacterales
504	Mame_04854	AQZ54146.1	HTH-type transcriptional repressor AcnR	591	196	559491	560081	+	585	1.932	135.122	180.704	1	1656095	Cronobacter sp. DJ34	WP_024557967.1	Enterobacterales
505	Mame_04855	AQZ54147.1	Putative cysteine protease YraA	594	197	560161	560754	-	609	1.033	165.09	215.314	0	1305735	Oceanicola sp. HL-35	WP_024808973.1	Rhodobacterales
506	Mame_04856	AQZ54148.1	D-allose-binding periplasmic protein precursor	966	321	560822	561787	-	553	1.853	173.127	111.433	0	375761	Pseudooceanicola nanhaiensis	WP_051630872.1	Rhodobacterales
507	Mame_04857	AQZ54149.1	Ribose transport system permease protein RbsC	996	331	561827	562822	-	567	2.608	198.416	101.082	0	375761	Pseudooceanicola nanhaiensis	WP_028288136.1	Rhodobacterales
508	Mame_04858	AQZ54150.1	Xylose import ATP-binding protein XylG	1560	519	562819	564378	-	515	2.25	176.399	59.198	0	375761	Pseudooceanicola nanhaiensis	WP_028288137.1	Rhodobacterales
509	Mame_04859	AQZ54151.1	L-lactate utilization operon repressor	687	228	564375	565061	-	497	0.86	81.952	99.307	1	375761	Pseudooceanicola nanhaiensis	WP_028288138.1	Rhodobacterales
510	Mame_04860	AQZ54152.1	putative oxidoreductase YjmC	1005	334	565168	566172	+	500	0.838	46.776	119.854	1	1736440	Ensifer sp. Root127	WP_057215978.1	Rhizobiales
511	Mame_04861	AQZ54153.1	NAD-dependent methanol dehydrogenase	1206	401	566194	567399	+	518	1.185	97.147	102.387	1	375761	Pseudooceanicola nanhaiensis	WP_028288140.1	Rhodobacterales
512	Mame_04862	AQZ54154.1	Succinate-semialdehyde dehydrogenase [NADP(+)]GabD	1467	488	567412	568878	+	517	0.923	144.538	149.282	0	375761	Pseudooceanicola nanhaiensis	WP_028288141.1	Rhodobacterales
513	Mame_04863	AQZ54155.1	Carboxylesterase NlhH	840	279	568893	569732	+	519	0.812	36.355	56.948	1	1822235	Roseovarius sp. HI0049	KZY33004.1	Rhodobacterales
514	Mame_04864	AQZ54156.1	Glucose-resistance amylase regulator	975	324	569819	570793	-	539	3.268	43.92	79.907	1	399	Neorhizobium galegae	WP_040124312.1	Rhizobiales
515	Mame_04865	AQZ54157.1	putative ABC transporter-binding proteinprecursor	1926	641	570955	572880	+	489	5.436	135.62	50.442	1	1579316	Halocynthiibacter arcticus	WP_039000007.1	Rhodobacterales
516	Mame_04866	AQZ54158.1	hypothetical protein	2109	702	573078	575186	+	328	3.163	54.617	38.187	1	171674	Inquilinus limosus	WP_034832764.1	Rhodospirillales
517	Mame_04867	AQZ54159.1	Dipeptide transport system permease proteinDppB	990	329	575221	576210	+	580	6.638	261.917	92.322	0	171674	Inquilinus limosus	WP_026869965.1	Rhodospirillales
518	Mame_04868	AQZ54160.1	Oligopeptide transport system permease proteinOppC	1200	399	576207	577406	+	510	6.64	196.05	84.406	0	1229491	Bradyrhizobium lupini HPC(L)	EKJ94757.1	Rhizobiales
519	Mame_04869	AQZ54161.1	Glutathione import ATP-binding protein GsiA	1731	576	577422	579152	+	493	5.318	186.233	51.115	0	443610	Devosia geojensis	WP_046108976.1	Rhizobiales
520	Mame_04870	AQZ54162.1	Hydroxypyruvate isomerase	777	258	579163	579939	+	573	2.796	171.467	182.992	0	443610	Devosia geojensis	WP_046108975.1	Rhizobiales
521	Mame_04871	AQZ54163.1	2-hydroxy-3-oxopropionate reductase	870	289	579950	580819	+	555	4.472	196.892	141.258	0	443610	Devosia geojensis	WP_046107724.1	Rhizobiales
522	Mame_04872	AQZ54164.1	Transposase	939	312	580942	581880	-	538	0	44.212	174.742	1	665126	Prosthecomicrobium hirschii	WP_054360966.1	Rhizobiales
523	Mame_04873	AQZ54165.1	Beta-galactosidase bgaB	2109	702	582277	584385	+	510	2.87	35.701	50.88	1	171674	Inquilinus limosus	WP_034832770.1	Rhodospirillales
524	Mame_04874	AQZ54166.1	putative MFS-type transporter YcaD	1269	422	584586	585854	+	544	1.233	39.518	192.564	1	217511	Fulvimarina pelagi	WP_007066637.1	Rhizobiales
525	Mame_04875	AQZ54167.1	DNA translocase FtsK	2697	898	585897	588593	-	3	2.23	0	0	0	NA		NA	NA
526	Mame_04876	AQZ54168.1	Transcriptional regulatory protein YehT	723	240	588744	589466	-	479	2.18	9.44	99.379	1	187304	Labrenzia aggregata	CTQ46694.1	Rhodobacterales
527	Mame_04877	AQZ54169.1	Sensor histidine kinase YehU	1104	367	589454	590557	-	253	2.397	3.521	46.622	1	187304	Labrenzia aggregata	WP_006938484.1	Rhodobacterales
528	Mame_04878	AQZ54170.1	hypothetical protein	147	48	590877	591023	+	1	1.027	0	0	0	NA		NA	NA
529	Mame_04879	AQZ54171.1	phosphonate utilization associatedtranscriptional regulator	402	133	591423	591824	+	235	1.728	31.015	32.245	1	1660125	Pelagibacterium sp. SCN 64-44	ODT76936.1	Rhizobiales

## Sheet: plasmid2 - pMM259
#	locus_tag	protein_id	product	dna_length	protein_length	start_coord	end_coord	strand	Hits	Self	Close	Distal	HGT	MatchTaxID	MatchTaxName	Accession	order
1	Mame_04880	AQZ54172.1	plasmid partitioning protein RepA2	1149	382	37	1185	+	540	1.027	227.504	133.433	0	1101189	Paracoccus sp. N5	WP_026155654.1	Rhodobacterales
2	Mame_04881	AQZ54173.1	plasmid partitioning protein RepB2	993	330	1185	2177	+	261	1.383	19.043	54.961	1	1408890	Rhodobacter sp. CACIA14H1	ESW59342.1	Rhodobacterales
3	Mame_04882	AQZ54174.1	replication initiation protein RepC	1212	403	2361	3572	+	482	0.898	109.343	53.706	0	1101189	Paracoccus sp. N5	WP_018001792.1	Rhodobacterales
4	Mame_04883	AQZ54175.1	plasmid partitioning protein	2172	723	3739	5910	+	579	1.499	164.836	148.271	0	220343	Gemmobacter nectariphilus	WP_028030791.1	Rhodobacterales
5	Mame_04884	AQZ54176.1	hypothetical protein	474	157	6014	6487	+	288	1.394	97.862	57.435	0	371731	Rhodobacter sp. SW2	WP_008030553.1	Rhodobacterales
6	Mame_04885	AQZ54177.1	hypothetical protein	165	54	6877	7041	+	83	0	19.568	25.644	0	314267	Sulfitobacter sp. NAS-14.1	EAP78656.1	Rhodobacterales
7	Mame_04886	AQZ54178.1	hypothetical protein	2121	706	7200	9320	-	514	1.035	11.309	92.831	1	424182	Rhizobium sp. IRBG74	WP_052349966.1	Rhizobiales
8	Mame_04887	AQZ54179.1	Helix-destabilizing protein	405	134	10392	10796	+	597	1.052	36.195	293.579	1	195105	Haematobacter massiliensis	WP_035714356.1	Rhodobacterales
9	Mame_04888	AQZ54180.1	Cadmium, cobalt and zinc/H(+)-K(+) antiporter	852	283	10940	11791	-	213	0.942	13.327	94.442	1	531813	Pelagibacterium halotolerans	WP_038068545.1	Rhizobiales
10	Mame_04889	AQZ54181.1	hypothetical protein	1200	399	12402	13601	+	553	1.023	224.804	213.604	0	1101189	Paracoccus sp. N5	WP_026155651.1	Rhodobacterales
11	Mame_04890	AQZ54182.1	DNA repair protein RadC	441	146	13731	14171	+	530	1.027	83.958	256.606	0	1101189	Paracoccus sp. N5	WP_018001782.1	Rhodobacterales
12	Mame_04891	AQZ54183.1	hypothetical protein	519	172	14278	14796	+	46	0.98	0.763	26.788	0	220343	Gemmobacter nectariphilus	WP_028030783.1	Rhodobacterales
13	Mame_04892	AQZ54184.1	hypothetical protein	492	163	14897	15388	+	181	1.043	7.428	75.918	1	195105	Haematobacter massiliensis	WP_035714347.1	Rhodobacterales
14	Mame_04893	AQZ54185.1	hypothetical protein	378	125	15399	15776	+	369	1.024	19.17	202.911	1	1185766	Thioclava dalianensis	WP_038070035.1	Rhodobacterales
15	Mame_04894	AQZ54186.1	hypothetical protein	198	65	15778	15975	+	22	0	0	15.452	0	337702	Pseudodonghicola xiamenensis	WP_035367151.1	Rhodobacterales
16	Mame_04895	AQZ54187.1	hypothetical protein	567	188	16050	16616	+	221	0	35.018	85.834	1	337702	Pseudodonghicola xiamenensis	WP_028095449.1	Rhodobacterales
17	Mame_04896	AQZ54188.1	Transposase IS116/IS110/IS902 family protein	1023	340	16847	17869	-	515	0.938	139.763	86.28	0	412597	Paracoccus sp. TRP	WP_010398690.1	Rhodobacterales
18	Mame_04897	AQZ54189.1	hypothetical protein	636	211	17997	18632	+	471	1.036	23.208	268.8	1	1855282	Leisingera sp. JC1	WP_065267375.1	Rhodobacterales
19	Mame_04898	AQZ54190.1	hypothetical protein	390	129	18710	19099	+	588	2.145	47.097	200.048	0	195105	Haematobacter massiliensis	WP_035714338.1	Rhodobacterales
20	Mame_04899	AQZ54191.1	RES domain protein	702	233	19096	19797	+	539	2.168	48.485	117.836	0	1317124	Thioclava atlantica	WP_018065914.1	Rhodobacterales
21	Mame_04900	AQZ54192.1	hypothetical protein	918	305	20093	21010	-	550	1.939	53.158	200.463	0	1185766	Thioclava dalianensis	WP_038070225.1	Rhodobacterales
22	Mame_04901	AQZ54193.1	hypothetical protein	813	270	21000	21812	-	512	1.814	61.415	130.345	0	1185766	Thioclava dalianensis	WP_038070221.1	Rhodobacterales
23	Mame_04902	AQZ54194.1	hypothetical protein	297	98	22186	22482	-	133	1.031	0	91.282	1	337702	Pseudodonghicola xiamenensis	WP_028095453.1	Rhodobacterales
24	Mame_04903	AQZ54195.1	hypothetical protein	4377	1458	22661	27037	+	545	3.001	196.093	140.486	0	314271	Maritimibacter alkaliphilus HTCC2654	EAQ11131.1	Rhodobacterales
25	Mame_04904	AQZ54196.1	conjugative transfer relaxase protein TraI	1032	343	27041	28072	+	539	1.362	126.604	120.72	0	220343	Gemmobacter nectariphilus	WP_028030762.1	Rhodobacterales
26	Mame_04905	AQZ54197.1	hypothetical protein	933	310	28436	29368	+	585	1.031	283.65	156.387	0	1629709	Roseovarius sp. BRH_c41	KJS44048.1	Rhodobacterales
27	Mame_04906	AQZ54198.1	WGR domain protein	261	86	29454	29714	+	520	2.039	178.377	89.691	0	220343	Gemmobacter nectariphilus	WP_028031216.1	Rhodobacterales
28	Mame_04907	AQZ54199.1	hypothetical protein	891	296	29850	30740	+	552	1.424	28.572	205.415	1	220343	Gemmobacter nectariphilus	WP_028031215.1	Rhodobacterales
29	Mame_04908	AQZ54200.1	RNA polymerase-associated protein RapA	2952	983	30813	33764	+	338	0.896	3.044	84.595	1	1163419	Hyphomicrobium sp. 99	WP_052699163.1	Rhizobiales
30	Mame_04909	AQZ54201.1	Type I restriction-modification systemmethyltransferase subunit	4950	1649	33769	38718	+	505	0.982	2.408	102.567	1	1163419	Hyphomicrobium sp. 99	WP_045834970.1	Rhizobiales
31	Mame_04910	AQZ54202.1	ATP-dependent helicase	6402	2133	38720	45121	+	506	0.978	2.244	90.905	1	1855282	Leisingera sp. JC1	WP_065269138.1	Rhodobacterales
32	Mame_04911	AQZ54203.1	ATP-dependent DNA helicase PcrA	2172	723	45118	47289	+	525	0.945	2.462	126.085	1	1855282	Leisingera sp. JC1	WP_065270131.1	Rhodobacterales
33	Mame_04912	AQZ54204.1	Fic/DOC family protein	1101	366	47309	48409	-	506	1.616	61.005	194.82	0	1618204	Puniceibacterium sp. IMCC21224	WP_047998230.1	Rhodobacterales
34	Mame_04913	AQZ54205.1	hypothetical protein	171	56	48524	48694	-	28	0	0.823	21.868	0	687412	Pseudorhodobacter aquimaris	WP_050525815.1	Rhodobacterales
35	Mame_04914	AQZ54206.1	hypothetical protein	411	136	48852	49262	-	37	1	0.723	23.322	0	1629709	Roseovarius sp. BRH_c41	KJS44099.1	Rhodobacterales
36	Mame_04915	AQZ54207.1	putative crown gall tumor protein VirC1	720	239	49510	50229	-	190	1	9.457	45.727	0	1629709	Roseovarius sp. BRH_c41	KJS44041.1	Rhodobacterales
37	Mame_04916	AQZ54208.1	Bacterial mobilization protein (MobC)	603	200	50792	51394	+	157	0.998	0.911	58.045	1	591206	Roseivivax isoporae	WP_043774608.1	Rhodobacterales
38	Mame_04917	AQZ54209.1	type IV secretion system T-DNA borderendonuclease VirD2	2352	783	51381	53732	+	51	0.964	1.258	31.047	0	1629709	Roseovarius sp. BRH_c41	KJS44038.1	Rhodobacterales
39	Mame_04918	AQZ54210.1	Conjugal transfer protein TraG	1983	660	53725	55707	+	295	0.898	20.536	118.119	1	1618204	Puniceibacterium sp. IMCC21224	WP_047998224.1	Rhodobacterales
40	Mame_04919	AQZ54211.1	hypothetical protein	138	45	55808	55945	+	0	0	0	0	0	NA		NA	NA
41	Mame_04920	AQZ54212.1	putative ATPase	1212	403	56015	57226	+	520	1.02	7.024	77.267	1	1545044	Paracoccus sanguinis	WP_036700434.1	Rhodobacterales
42	Mame_04921	AQZ54213.1	hypothetical protein	561	186	57223	57783	+	29	1.011	3.789	4.859	0	1545044	Paracoccus sanguinis	WP_036700395.1	Rhodobacterales
43	Mame_04922	AQZ54214.1	TrbL/VirB6 plasmid conjugal transfer protein	1026	341	58083	59108	-	188	0.764	1.28	76.268	1	591206	Roseivivax isoporae	WP_043774761.1	Rhodobacterales
44	Mame_04923	AQZ54215.1	hypothetical protein	420	139	59108	59527	-	106	0.932	0.717	50.02	1	591206	Roseivivax isoporae	WP_043774760.1	Rhodobacterales
45	Mame_04924	AQZ54216.1	Type IV secretion system protein VirB11	1035	344	59547	60581	-	505	0.951	30.261	172.162	1	1629709	Roseovarius sp. BRH_c41	KJS44031.1	Rhodobacterales
46	Mame_04925	AQZ54217.1	Pertussis toxin liberation protein G	1323	440	60583	61905	-	144	0.781	2.139	61.496	1	1629709	Roseovarius sp. BRH_c41	KJS44030.1	Rhodobacterales
47	Mame_04926	AQZ54218.1	Type IV secretion system protein virB9precursor	714	237	61902	62615	-	560	0.836	11.728	171.643	1	1618204	Puniceibacterium sp. IMCC21224	WP_047998208.1	Rhodobacterales
48	Mame_04927	AQZ54219.1	Pertussis toxin liberation protein E	678	225	62612	63289	-	307	0.865	20.856	102.184	1	1618204	Puniceibacterium sp. IMCC21224	KMK64517.1	Rhodobacterales
49	Mame_04928	AQZ54220.1	P-type DNA transfer protein VirB5	798	265	63286	64083	-	214	0.719	1.403	85.122	1	1317124	Thioclava atlantica	WP_038147504.1	Rhodobacterales
50	Mame_04929	AQZ54221.1	Soluble lytic murein transglycosylase precursor	1194	397	64080	65273	-	243	0.909	1.429	131.694	1	1618204	Puniceibacterium sp. IMCC21224	WP_047997722.1	Rhodobacterales
51	Mame_04930	AQZ54222.1	hypothetical protein	213	70	65278	65490	-	28	0.864	0.618	15.297	0	591206	Roseivivax isoporae	WP_043774753.1	Rhodobacterales
52	Mame_04931	AQZ54223.1	Type IV secretion system protein virB4	2385	794	65487	67871	-	511	1.009	34.198	165.269	1	1666912	Rhodobacteraceae bacterium HL-91	CUX79889.1	Rhodobacterales
53	Mame_04932	AQZ54224.1	type IV secretion system protein VirB3	279	92	67861	68139	-	202	1.011	3.928	133.866	1	1317124	Thioclava atlantica	KFE34352.1	Rhodobacterales
54	Mame_04933	AQZ54225.1	Type IV secretory pathway, VirB2 components(pilins)	315	104	68165	68479	-	20	0	0.615	11.769	0	366616	Haematobacter missouriensis	WP_035715013.1	Rhodobacterales
55	Mame_04934	AQZ54226.1	Soluble lytic murein transglycosylase precursor	654	217	68476	69129	-	52	0.908	1.282	29.767	0	314271	Maritimibacter alkaliphilus HTCC2654	EAQ10633.1	Rhodobacterales
56	Mame_04935	AQZ54227.1	hypothetical protein	360	119	69182	69541	-	166	1.025	1.273	89.42	1	1101189	Paracoccus sp. N5	JQGG01066615.1	Rhodobacterales
57	Mame_04936	AQZ54228.1	hypothetical protein	258	85	69736	69993	+	5	0	0	2.569	0	1618204	Puniceibacterium sp. IMCC21224	KMK64120.1	Rhodobacterales
58	Mame_04937	AQZ54229.1	Transposase IS66 family protein	711	236	70021	70731	+	486	2.104	96.111	173.219	0	1620421	Hoeflea sp. IMCC20628	WP_047032948.1	Rhizobiales
59	Mame_04938	AQZ54230.1	hypothetical protein	216	71	71078	71293	+	1	0.796	0	0	0	NA		NA	NA
60	Mame_04939	AQZ54231.1	Transposase	1536	511	71420	72955	+	509	0	86.495	173.766	0	366616	Haematobacter missouriensis	WP_035747591.1	Rhodobacterales
61	Mame_04940	AQZ54232.1	transposase	756	251	72970	73725	+	548	1.637	118.541	145.35	0	1287182	Mesorhizobium sp. L48C026A00	WP_023804284.1	Rhizobiales
62	Mame_04941	AQZ54233.1	Tyrosine recombinase XerD	975	324	73812	74786	+	455	3.471	176.741	99.438	0	1822257	Oceanibulbus sp. HI0082	WP_067940499.1	Rhodobacterales
63	Mame_04942	AQZ54234.1	RNA polymerase sigma factor, sigma-70 family	327	108	74812	75138	-	381	2.266	28.717	106.488	1	1736473	Rhizobium sp. Root149	WP_062557437.1	Rhizobiales
64	Mame_04943	AQZ54235.1	Phage-related protein	366	121	75131	75496	-	637	1.569	43.228	246.337	0	50338	Rhizobium sullae	WP_027512590.1	Rhizobiales
65	Mame_04944	AQZ54236.1	replication initiation protein RepC	1266	421	75844	77109	-	486	3.606	222.016	4.507	0	1125973	Bosea sp. 117	WP_029349425.1	Rhizobiales
66	Mame_04945	AQZ54237.1	plasmid partitioning protein RepB	1020	339	77328	78347	-	497	0.944	159.066	4.57	0	204799	Nitratireductor aquibiodomus	WP_025030991.1	Rhizobiales
67	Mame_04946	AQZ54238.1	plasmid partitioning protein RepA	864	287	78484	79347	-	526	1.017	356.925	19.458	0	204799	Nitratireductor aquibiodomus	WP_036540573.1	Rhizobiales
68	Mame_04947	AQZ54239.1	putative L,D-transpeptidase ErfK/SrfK precursor	582	193	80277	80858	+	549	1.461	269.553	48.43	0	443610	Devosia geojensis	WP_046109958.1	Rhizobiales
69	Mame_04948	AQZ54240.1	hypothetical protein	333	110	81638	81970	+	122	3.209	25.426	18.721	0	794846	Sinorhizobium sp. CCBAU 05631	WP_037424848.1	Rhizobiales
70	Mame_04949	AQZ54241.1	hypothetical protein	921	306	82033	82953	-	573	2.642	222.444	92.914	0	1287182	Mesorhizobium sp. L48C026A00	ESZ10983.1	Rhizobiales
71	Mame_04950	AQZ54242.1	conjugative transfer relaxase protein TraI	1047	348	83229	84275	-	546	3.11	96.275	81.601	0	1287182	Mesorhizobium sp. L48C026A00	WP_031256304.1	Rhizobiales
72	Mame_04951	AQZ54243.1	hypothetical protein	4359	1452	84272	88630	-	559	3.874	154.053	116.262	0	644076	Silicibacter sp. TrichCH4B	EEW56577.1	Rhodobacterales
73	Mame_04952	AQZ54244.1	tRNA(fMet)-specific endonuclease VapC	390	129	89411	89800	-	540	2.917	82.905	147.803	0	698936	Sinorhizobium meliloti BL225C	AEG07263.1	Rhizobiales
74	Mame_04953	AQZ54245.1	Virulence-associated protein	261	86	89812	90072	-	398	3.145	90.199	121.701	0	384	Rhizobium leguminosarum	WP_018483476.1	Rhizobiales
75	Mame_04954	AQZ54246.1	hypothetical protein	558	185	90133	90690	-	71	2.03	2.251	12.47	0	1401243	Sinorhizobium meliloti RU11/001	CDH80773.1	Rhizobiales
76	Mame_04955	AQZ54247.1	plasmid partitioning protein	1962	653	90817	92778	-	464	1.967	32.88	54.43	1	1287182	Mesorhizobium sp. L48C026A00	WP_023803833.1	Rhizobiales
77	Mame_04956	AQZ54248.1	DNA primase TraC	897	298	93069	93965	-	505	1.986	53.7	132.275	0	28901	Salmonella enterica	WP_012196447.1	Enterobacterales
78	Mame_04957	AQZ54249.1	hypothetical protein	468	155	94134	94601	+	525	1.728	187.186	48.703	0	935840	Chelativorans sp. J32	WP_028032561.1	Rhizobiales
79	Mame_04958	AQZ54250.1	hypothetical protein	1380	459	95182	96561	+	3	1.036	0	0.367	0	1461693	Actibacterium atlanticum	WP_035249636.1	Rhodobacterales
80	Mame_04959	AQZ54251.1	Thermonuclease precursor	513	170	96540	97052	-	90	0	13.73	11.607	0	985054	Ruegeria halocynthiae	WP_051927677.1	Rhodobacterales
81	Mame_04960	AQZ54252.1	product	1287	428	97078	98364	-	488	1.193	45.309	21.951	0	1822238	Sulfitobacter sp. HI0054	WP_067267086.1	Rhodobacterales
82	Mame_04961	AQZ54253.1	hypothetical protein	321	106	98750	99070	-	4	0.802	0.367	0.664	0	414371	Aureimonas	WP_019998612.1	Rhizobiales
83	Mame_04962	AQZ54254.1	Bacterial conjugation TrbI-like protein	1293	430	99070	100362	-	19	0.89	1.313	1.996	0	401562	Aureimonas ureilytica	WP_019998611.1	Rhizobiales
84	Mame_04963	AQZ54255.1	hypothetical protein	1020	339	100359	101378	-	413	1.033	3.279	72.355	1	529	Ochrobactrum anthropi	AIK40873.1	Rhizobiales
85	Mame_04964	AQZ54256.1	Macrophage killing protein with similarity toconjugation protein	642	213	101378	102019	-	545	1.026	5.812	119.547	1	681847	Labrenzia sp. DG1229	WP_035900885.1	Rhodobacterales
86	Mame_04965	AQZ54257.1	disulfide isomerase/thiol-disulfide oxidase	1137	378	102023	103159	-	5	0.853	0.789	0.291	0	794846	Sinorhizobium sp. CCBAU 05631	WP_037424770.1	Rhizobiales
87	Mame_04966	AQZ54258.1	hypothetical protein	396	131	103390	103785	+	1	1.013	0	0	0	NA		NA	NA
88	Mame_04967	AQZ54259.1	hypothetical protein	543	180	103794	104336	+	41	0.872	1.064	5.861	0	529	Ochrobactrum anthropi	WP_038594996.1	Rhizobiales
89	Mame_04968	AQZ54260.1	hypothetical protein	375	124	104351	104725	+	4	0.863	0.808	0.328	0	529	Ochrobactrum anthropi	WP_038594994.1	Rhizobiales
90	Mame_04969	AQZ54261.1	Type IV secretory pathway, VirB4 component	3027	1008	104727	107753	+	553	0.988	6.196	110.843	1	1638161	Aureimonas sp. AU12	WP_062213165.1	Rhizobiales
91	Mame_04970	AQZ54262.1	hypothetical protein	837	278	107750	108586	+	7	2.029	1.582	0	0	794846	Sinorhizobium sp. CCBAU 05631	WP_037424780.1	Rhizobiales
92	Mame_04971	AQZ54263.1	hypothetical protein	720	239	108583	109302	+	7	1.893	1.71	0.477	0	794846	Sinorhizobium sp. CCBAU 05631	WP_037424782.1	Rhizobiales
93	Mame_04972	AQZ54264.1	hypothetical protein	594	197	109299	109892	+	7	2.01	1.769	0.441	0	794846	Sinorhizobium sp. CCBAU 05631	WP_037424784.1	Rhizobiales
94	Mame_04973	AQZ54265.1	hypothetical protein	1110	369	109892	111001	+	11	1.84	2.246	1.135	0	529	Ochrobactrum anthropi	WP_038594984.1	Rhizobiales
95	Mame_04974	AQZ54266.1	hypothetical protein	516	171	111001	111516	+	6	1.784	1.022	0.224	0	401562	Aureimonas ureilytica	WP_019998599.1	Rhizobiales
96	Mame_04975	AQZ54267.1	hypothetical protein	2220	739	111520	113739	+	299	1.945	3.414	22.373	0	794846	Sinorhizobium sp. CCBAU 05631	WP_037424791.1	Rhizobiales
97	Mame_04976	AQZ54268.1	Transposase	837	278	114227	115063	+	483	2.083	93.906	186.865	0	1653334	Rhizobiales bacterium HL-109	SCC81435.1	Rhizobiales
98	Mame_04977	AQZ54269.1	Putative protein-S-isoprenylcysteinemethyltransferase	594	197	115262	115855	-	140	1.073	17.086	13.796	0	506668	Bosea sp. BIWAKO-01	GAU81290.1	Rhizobiales
99	Mame_04978	AQZ54270.1	Protein of unknown function, DUF411	468	155	115864	116331	-	572	1.035	19.47	260.219	1	94625	Ochrobactrum intermedium	WP_006470269.1	Rhizobiales
100	Mame_04979	AQZ54271.1	BsSco	624	207	116348	116971	-	53	0.838	18.036	2.219	0	1768760	Bradyrhizobium sp. CCH10-C7	WP_062313574.1	Rhizobiales
101	Mame_04980	AQZ54272.1	hypothetical protein	501	166	116968	117468	-	566	2.127	203.932	59.02	0	1381123	Aliihoeflea sp. 2WW	WP_024587411.1	Rhizobiales
102	Mame_04981	AQZ54273.1	Lead, cadmium, zinc and mercury-transportingATPase	2241	746	117507	119747	-	570	1.651	139.611	114.749	0	913	Nitrobacter winogradskyi	WP_011316289.1	Rhizobiales
103	Mame_04982	AQZ54274.1	Copper export regulator	402	133	119814	120215	+	599	1.669	95.382	262.779	0	204799	Nitratireductor aquibiodomus	WP_025031828.1	Rhizobiales
104	Mame_04983	AQZ54275.1	hypothetical protein	321	106	120285	120605	-	577	0.684	149.833	111.898	0	1882682	Microvirga sp. V5/3M	ANY81286.1	Rhizobiales
105	Mame_04984	AQZ54276.1	hypothetical protein	306	101	121015	121320	-	2	1.193	0	0	0	NA		NA	NA
106	Mame_04985	AQZ54277.1	Twitching mobility protein	1209	402	121348	122556	-	549	2.055	6.85	122.312	1	794846	Sinorhizobium sp. CCBAU 05631	WP_037424821.1	Rhizobiales
107	Mame_04986	AQZ54278.1	hypothetical protein	915	304	122556	123470	-	516	1.899	3.507	125.361	1	401562	Aureimonas ureilytica	WP_019998593.1	Rhizobiales
108	Mame_04987	AQZ54279.1	hypothetical protein	504	167	123467	123970	-	16	2.048	1.387	1.996	0	794846	Sinorhizobium sp. CCBAU 05631	WP_037424825.1	Rhizobiales
109	Mame_04988	AQZ54280.1	DNA strand transferase	3666	1221	124100	127765	-	41	2.937	10.075	0.528	0	794846	Sinorhizobium sp. CCBAU 05631	WP_050988352.1	Rhizobiales
110	Mame_04989	AQZ54281.1	conjugal transfer protein TraC	240	79	128065	128304	+	220	0.994	96.829	0.826	0	384	Rhizobium leguminosarum	WP_003551585.1	Rhizobiales
111	Mame_04990	AQZ54282.1	conjugal transfer protein TraD	255	84	128267	128521	+	51	1.937	17.394	2.002	0	529	Ochrobactrum anthropi	WP_038595068.1	Rhizobiales
112	Mame_04991	AQZ54283.1	DNA transport protein TraD	1860	619	128518	130377	+	39	1.902	2.857	4.589	0	681847	Labrenzia sp. DG1229	WP_029064089.1	Rhodobacterales
113	Mame_04992	AQZ54284.1	WGR domain protein	252	83	130380	130631	+	521	2.539	158.713	90.758	0	1458307	Octadecabacter temperatus	WP_049836234.1	Rhodobacterales
114	Mame_04993	AQZ54285.1	putative addiction module antidote protein	342	113	130724	131065	-	602	2.018	13.631	336.435	1	1211115	Chelatococcus sp. GW1	WP_019400443.1	Rhizobiales
115	Mame_04994	AQZ54286.1	putative addiction module killer protein	108	35	131070	131177	-	263	2.036	33.809	156.582	1	343	Xanthomonas translucens	WP_053833736.1	Xanthomonadales
116	Mame_04995	AQZ54287.1	hypothetical protein	174	57	131595	131768	-	0	0	0	0	0	NA		NA	NA
117	Mame_04996	AQZ54288.1	Adenosine monophosphate-protein transferase	915	304	132045	132959	-	201	1.859	37.54	8.828	0	794846	Sinorhizobium sp. CCBAU 05631	WP_050988362.1	Rhizobiales
118	Mame_04997	AQZ54289.1	hypothetical protein	210	69	132956	133165	-	3	2.029	0.545	0	0	794846	Sinorhizobium sp. CCBAU 05631	WP_037424985.1	Rhizobiales
119	Mame_04998	AQZ54290.1	hypothetical protein	432	143	133373	133804	-	2	1.01	0.288	0	0	794846	Sinorhizobium sp. CCBAU 05631	WP_037424832.1	Rhizobiales
120	Mame_04999	AQZ54291.1	hypothetical protein	321	106	134033	134353	-	146	3.155	32.694	30.334	0	1841652	Agrobacterium sp. 13-626	WP_065706757.1	Rhizobiales
121	Mame_05000	AQZ54292.1	Arsenate reductase	414	137	135326	135739	+	542	3.463	203.72	175.068	0	1492922	Gammaproteobacteria bacterium MFB021	WP_035474322.1	NA
122	Mame_05001	AQZ54293.1	FMN-dependent NADPH-azoreductase	729	242	135736	136464	+	578	2.058	50.407	388.427	0	653930	Pseudomonas bauzanensis	WP_036991887.1	Pseudomonadales
123	Mame_05002	AQZ54294.1	Arsenic efflux pump protein	1314	437	136480	137793	+	616	1.657	60.216	272.557	0	1121960	Halomonas zhanjiangensis	WP_018915898.1	Oceanospirillales
124	Mame_05003	AQZ54295.1	Arsenate reductase	828	275	137939	138766	-	274	2.069	17.251	107.374	1	1169855	Rhodobacteraceae bacterium PD-2	WP_023848428.1	Rhodobacterales
125	Mame_05004	AQZ54296.1	Phosphate regulon transcriptional regulatoryprotein PhoB	708	235	138852	139559	-	597	2.032	56.97	189.898	0	1569209	Paracoccus sp. PAMC 22219	WP_042252954.1	Rhodobacterales
126	Mame_05005	AQZ54297.1	PhoU-like phosphate uptake regulator	678	225	139590	140267	-	633	2.542	80.718	65.459	0	1618204	Puniceibacterium sp. IMCC21224	WP_047993755.1	Rhodobacterales
127	Mame_05006	AQZ54298.1	Phosphate import ATP-binding protein PstB	798	265	140289	141086	-	565	2.051	28.05	339.121	1	687412	Pseudorhodobacter aquimaris	WP_050528743.1	Rhodobacterales
128	Mame_05007	AQZ54299.1	Transposase	1245	414	141176	142420	-	454	1.031	57.735	84.735	0	1569353	Phaeobacter sp. S60	WP_018065830.1	Rhodobacterales
129	Mame_05008	AQZ54300.1	hypothetical protein	456	151	142968	143423	-	21	0.993	0.39	5.172	0	1862950	Rhizobiales bacterium NRL2	ANK81391.1	Rhizobiales
130	Mame_05009	AQZ54301.1	NADH dehydrogenase subunit A	228	75	143516	143743	-	20	0	0.831	11.419	0	1862950	Rhizobiales bacterium NRL2	ANK81390.1	Rhizobiales
131	Mame_05010	AQZ54302.1	hypothetical protein	858	285	143859	144716	-	123	0.947	7.393	48.301	1	314264	Roseovarius sp. 217	WP_009820197.1	Rhodobacterales
132	Mame_05011	AQZ54303.1	Ion channel	417	138	144834	145250	-	11	0.846	0.637	4.39	0	314264	Roseovarius sp. 217	WP_009820196.1	Rhodobacterales
133	Mame_05012	AQZ54304.1	Copper export regulator	420	139	145266	145685	-	591	2.837	157.844	242.757	0	766499	Citreicella sp. 357	WP_009503819.1	Rhodobacterales
134	Mame_05013	AQZ54305.1	Copper-transporting P-type ATPase	2508	835	145699	148206	-	558	0.907	38.004	285.246	1	1892596	Rhodobacteraceae bacterium CY02	WP_069301695.1	Rhodobacterales
135	Mame_05014	AQZ54306.1	Copper chaperone CopZ	207	68	148348	148554	+	557	1.007	35.133	243.51	1	1822257	Oceanibulbus sp. HI0082	WP_067941207.1	Rhodobacterales
136	Mame_05015	AQZ54307.1	Thiol-disulfide oxidoreductase D	729	242	148630	149358	-	444	1.175	79.071	124.165	0	1641875	Roseovarius atlanticus	WP_057796887.1	Rhodobacterales
137	Mame_05016	AQZ54308.1	putative bifunctional cbb3-type cytochrome coxidase subunit II/cytochrome c	477	158	149361	149837	-	300	1.235	16.8	125.925	1	340021	Thalassobius mediterraneus	WP_058320108.1	Rhodobacterales
138	Mame_05017	AQZ54309.1	Multicopper oxidase mco	1392	463	149837	151228	-	516	0.965	30.893	172.145	1	1822235	Roseovarius sp. HI0049	KZY46129.1	Rhodobacterales
139	Mame_05018	AQZ54310.1	G3-ADH subunit II	942	313	151278	152219	-	579	0.978	33.171	196.41	1	1739787	Pseudoruegeria sp. SF-16	WP_068118000.1	Rhodobacterales
140	Mame_05019	AQZ54311.1	Cytochrome c556	441	146	152221	152661	-	121	0	2.869	35.856	0	644107	Silicibacter lacuscaerulensis ITI-1157	EEX11353.1	Rhodobacterales
141	Mame_05020	AQZ54312.1	hypothetical protein	171	56	152636	152806	-	0	0	0	0	0	NA		NA	NA
142	Mame_05021	AQZ54313.1	putative bifunctional cbb3-type cytochrome coxidase subunit II/cytochrome c	459	152	153143	153601	-	289	1.043	7.747	158.061	1	540747	Roseovarius indicus	WP_057821410.1	Rhodobacterales
143	Mame_05022	AQZ54314.1	putative L,D-transpeptidase ErfK/SrfK precursor	576	191	153635	154210	-	527	1.039	1.272	294.278	1	540747	Roseovarius indicus	WP_057821842.1	Rhodobacterales
144	Mame_05023	AQZ54315.1	hypothetical protein	249	82	154427	154675	+	49	0.866	0	24.633	0	1758178	Celeribacter sp. NH195	WP_066707491.1	Rhodobacterales
145	Mame_05024	AQZ54316.1	Protein-disulfide isomerase	771	256	154931	155701	+	43	0.949	0	13.949	0	1739787	Pseudoruegeria sp. SF-16	WP_068117896.1	Rhodobacterales
146	Mame_05025	AQZ54317.1	Thiol:disulfide interchange protein DsbDprecursor	2115	704	155701	157815	+	511	0.81	2.682	182.014	1	258256	Pseudovibrio denitrificans	WP_054783185.1	Rhodobacterales
147	Mame_05026	AQZ54318.1	Cadmium, cobalt and zinc/H(+)-K(+) antiporter	945	314	157870	158814	+	601	0.955	21.671	174.237	1	382454	Algiphilus aromaticivorans	WP_043768236.1	Nevskiales
148	Mame_05027	AQZ54319.1	hypothetical protein	777	258	158807	159583	+	13	0.944	0.644	6.25	0	552061	Sediminimonas qiaohouensis	WP_026757027.1	Rhodobacterales
149	Mame_05028	AQZ54320.1	putative inner membrane transporter yiJE	915	304	159616	160530	+	51	0.949	1.993	14.111	0	540747	Roseovarius indicus	WP_057821352.1	Rhodobacterales
150	Mame_05029	AQZ54321.1	cytochrome c-type biogenesis protein CcmI	1167	388	160567	161733	-	449	0.738	61.532	27.731	0	1739787	Pseudoruegeria sp. SF-16	WP_068118011.1	Rhodobacterales
151	Mame_05030	AQZ54322.1	Cytochrome c-type biogenesis protein CcmHprecursor	477	158	161733	162209	-	332	1.097	87.795	39.327	0	321267	Shimia marina	WP_058239070.1	Rhodobacterales
152	Mame_05031	AQZ54323.1	Cytochrome c biogenesis protein CycY	564	187	162206	162769	-	575	2.872	163.162	123.24	0	1739787	Pseudoruegeria sp. SF-16	WP_068117916.1	Rhodobacterales
153	Mame_05032	AQZ54324.1	Cytochrome c-type biogenesis protein CcmF	2001	666	162774	164774	-	530	1.101	158.219	64.418	0	340021	Thalassobius mediterraneus	WP_058243009.1	Rhodobacterales
154	Mame_05033	AQZ54325.1	PQQ-dependent catabolism-associatedbeta-propeller protein	1014	337	164903	165916	-	84	0.954	2.213	18.514	0	1822257	Oceanibulbus sp. HI0082	WP_067941184.1	Rhodobacterales
155	Mame_05034	AQZ54326.1	hypothetical protein	315	104	166140	166454	-	143	1.005	2.218	43.925	0	1822257	Oceanibulbus sp. HI0082	WP_067941203.1	Rhodobacterales
156	Mame_05035	AQZ54327.1	Osmolarity sensor protein EnvZ	1410	469	166451	167860	-	305	1.289	17.694	92.016	1	314264	Roseovarius sp. 217	WP_009820186.1	Rhodobacterales
157	Mame_05036	AQZ54328.1	Transcriptional regulatory protein OmpR	723	240	167860	168582	-	585	1.528	84.099	226.137	0	314264	Roseovarius sp. 217	WP_009820185.1	Rhodobacterales
158	Mame_05037	AQZ54329.1	EF hand	588	195	168753	169340	+	0	0	0	0	0	NA		NA	NA
159	Mame_05038	AQZ54330.1	hypothetical protein	93	30	169444	169536	+	0	0	0	0	0	NA		NA	NA
160	Mame_05039	AQZ54331.1	hypothetical protein	387	128	169552	169938	+	537	1.016	63.96	234.039	0	540747	Roseovarius indicus	WP_057821354.1	Rhodobacterales
161	Mame_05040	AQZ54332.1	hypothetical protein	441	146	170026	170466	+	28	0.688	0	9.662	0	491388	Litoreibacter arenae	WP_051153790.1	Rhodobacterales
162	Mame_05041	AQZ54333.1	TVP38/TMEM64 family inner membrane protein YdjZ	672	223	170487	171158	+	289	0.765	4.14	85.648	1	314264	Roseovarius sp. 217	EAQ23369.1	Rhodobacterales
163	Mame_05042	AQZ54334.1	Prolipoprotein diacylglyceryl transferase	924	307	171264	172187	+	527	0.84	34.509	201.383	1	314271	Maritimibacter alkaliphilus HTCC2654	EAQ11665.1	Rhodobacterales
164	Mame_05043	AQZ54335.1	Putative protein-S-isoprenylcysteinemethyltransferase	762	253	172226	172987	+	568	1.012	26.006	161.652	1	1454002	Candidatus Accumulibacter sp. BA-91	KFB74130.1	NA
165	Mame_05044	AQZ54336.1	Ribonuclease	795	264	172995	173789	+	557	0	8.889	258.195	1	391613	Roseovarius sp. TM1035	WP_008282886.1	Rhodobacterales
166	Mame_05045	AQZ54337.1	Pyrimidine-nucleoside phosphorylase	1509	502	173786	175294	+	576	0.881	14.486	242.421	1	391613	Roseovarius sp. TM1035	WP_008282886.1	Rhodobacterales
167	Mame_05046	AQZ54338.1	Ribose-phosphate pyrophosphokinase 2	948	315	175291	176238	+	584	0.795	11.901	221.669	1	314264	Roseovarius sp. 217	WP_009820157.1	Rhodobacterales
168	Mame_05047	AQZ54339.1	Copper-transporting P-type ATPase	2355	784	176235	178589	+	547	0.894	123.018	219.891	0	391613	Roseovarius sp. TM1035	EDM30057.1	Rhodobacterales
169	Mame_05048	AQZ54340.1	Putative protein-S-isoprenylcysteinemethyltransferase	654	217	178874	179527	+	604	0.931	58.552	312.27	0	60890	Phaeobacter gallaeciensis	WP_024099374.1	Rhodobacterales
170	Mame_05049	AQZ54341.1	putative sulfite oxidase subunit YedZ	657	218	179661	180317	+	53	1.009	2.614	18.797	0	314264	Roseovarius sp. 217	EAQ23340.1	Rhodobacterales
171	Mame_05050	AQZ54342.1	Inner membrane transport protein YbaT	1344	447	180426	181769	+	542	0.813	10.821	227.632	1	314264	Roseovarius sp. 217	WP_009820152.1	Rhodobacterales
172	Mame_05051	AQZ54343.1	Transposase	711	236	181950	182660	+	476	0.913	43.56	203.454	0	1415756	Oceanicola sp. MCTG156(1a)	WP_036556559.1	Rhodobacterales
173	Mame_05052	AQZ54344.1	Transposase IS116/IS110/IS902 family protein	1230	409	182757	183986	-	265	1.693	37.177	45.371	0	68259	Streptomyces purpurogeneiscleroticus	WP_053610986.1	Streptomycetales
174	Mame_05053	AQZ54345.1	transposase	1575	524	184228	185802	+	0	0	0	0	0	NA		NA	NA
175	Mame_05054	AQZ54346.1	Copper resistance protein A precursor	1461	486	186532	187992	+	501	2.258	60.236	127.819	0	538381	Stappia indica	WP_067219180.1	Rhodobacterales
176	Mame_05055	AQZ54347.1	putative protein related to plant photosystem IIstability/assembly factor	861	286	188050	188910	+	108	0.97	7.289	16.847	0	531813	Pelagibacterium halotolerans	WP_014133002.1	Rhizobiales
177	Mame_05056	AQZ54348.1	hypothetical protein	621	206	188954	189574	-	0	0	0	0	0	NA		NA	NA
178	Mame_05057	AQZ54349.1	putative oxidoreductase CzcO	1113	370	189718	190830	-	544	1.849	10.831	179.315	1	187304	Labrenzia aggregata	WP_055661662.1	Rhodobacterales
179	Mame_05058	AQZ54350.1	Lipoprotein signal peptidase	465	154	190827	191291	-	585	1.792	59.154	145.755	0	455360	Thalassobaculum salexigens	XR_618038.1	Rhodospirillales
180	Mame_05059	AQZ54351.1	thiol:disulfide interchange protein precursor	744	247	191317	192060	-	617	2.884	124.615	78.497	0	455360	Thalassobaculum salexigens	XR_143928.2	Rhodospirillales
181	Mame_05060	AQZ54352.1	BsSco	621	206	192060	192680	-	589	2.997	230.397	73	0	187304	Labrenzia aggregata	WP_009452629.1	Rhodobacterales
182	Mame_05061	AQZ54353.1	zinc transporter ZitB	618	205	193173	193790	-	725	1.927	11.946	271.676	1	1231190	Nitratireductor indicus C115	EKF40242.1	Rhizobiales
183	Mame_05062	AQZ54354.1	Lead, cadmium, zinc and mercury-transportingATPase	2133	710	193857	195989	-	565	2.146	154.381	88.065	0	187304	Labrenzia aggregata	WP_040673348.1	Rhodobacterales
184	Mame_05063	AQZ54355.1	Thiol-disulfide oxidoreductase C	543	180	196175	196717	+	4	0	0.632	0.798	0	1231190	Nitratireductor indicus C115	EKF40240.1	Rhizobiales
185	Mame_05064	AQZ54356.1	hypothetical protein	234	77	196879	197112	-	518	0.464	138.567	133.683	0	381	Mesorhizobium loti	WP_059189833.1	Rhizobiales
186	Mame_05065	AQZ54357.1	putative transposase OrfB	981	326	197508	198488	-	399	1.867	63.623	215.569	0	1529006	Mesorhizobium sp. 1M-11	WP_054310152.1	Rhizobiales
187	Mame_05066	AQZ54358.1	Transposase	375	124	198485	198859	-	515	1.944	95.005	269.987	0	1692240	Shinella sp. GWS1	WP_053190956.1	Rhizobiales
188	Mame_05067	AQZ54359.1	Transposase	582	193	198903	199484	-	534	1.489	69.053	309.31	0	576117	Celeribacter halophilus	WP_066606648.1	Rhodobacterales
189	Mame_05068	AQZ54360.1	Arylsulfatase	1509	502	200039	201547	+	515	3.649	6.447	92.704	1	49319	Rubrobacter xylanophilus	WP_011565612.1	Rubrobacterales
190	Mame_05069	AQZ54361.1	Inner membrane transport permease YhhJ	1113	370	202278	203390	-	584	2.507	111.449	217.782	0	1692240	Shinella sp. GWS1	WP_050746393.1	Rhizobiales
191	Mame_05070	AQZ54362.1	putative ABC transporter ATP-binding proteinYbhF	2772	923	203394	206165	-	534	2.584	115.077	194.977	0	1340437	Agrobacterium sp. UNC420CL41Cvi	WP_020009836.1	Rhizobiales
192	Mame_05071	AQZ54363.1	Macrolide-specific efflux protein MacAprecursor	1059	352	206162	207220	-	561	2.054	94.382	146.974	0	1121830	Fodinicurvata fenggangensis	WP_026988090.1	Rhodospirillales
193	Mame_05072	AQZ54364.1	hypothetical protein	255	84	207760	208014	+	3	1.725	0	0.462	0	215813	Dinoroseobacter shibae	WP_012177125.1	Rhodobacterales
194	Mame_05073	AQZ54365.1	Transposase IS66 family protein	702	233	208032	208733	+	491	2.347	166.387	124.386	0	311402	Agrobacterium vitis S4	ACM39447.1	Rhizobiales
195	Mame_05074	AQZ54366.1	NADP-specific glutamate dehydrogenase	1356	451	208985	210340	-	535	1.016	43.792	351.653	0	561184	Mameliella alba	WP_043146576.1	Rhodobacterales
196	Mame_05075	AQZ54367.1	Transposase	309	102	210485	210793	-	64	1	11.532	34.935	0	1317124	Thioclava atlantica	WP_038148859.1	Rhodobacterales
197	Mame_05076	AQZ54368.1	Transposase	819	272	211092	211910	-	508	1.931	66.21	153.2	0	384	Rhizobium leguminosarum	WP_027690682.1	Rhizobiales
198	Mame_05077	AQZ54369.1	Transposase	834	277	212026	212859	-	472	2.197	112.788	193.075	0	1850094	Ensifer sp. CCBAU 251167	WP_065998921.1	Rhizobiales
199	Mame_05078	AQZ54370.1	Integrase core domain protein	588	195	213024	213611	-	485	2.255	166.578	107.29	0	1692241	Shinella sp. SUS2	WP_050747094.1	Rhizobiales
200	Mame_05079	AQZ54371.1	Type V secretory pathway, adhesin AidA	5166	1721	213941	219106	+	4	1.191	0	0.13	0	1317118	Roseivivax atlanticus	WP_043844347.1	Rhodobacterales
201	Mame_05080	AQZ54372.1	Transposase	459	152	219697	220155	+	325	1.013	38.517	63.112	1	1397530	Labrenzia sp. C1B10	WP_023000159.1	Rhodobacterales
202	Mame_05081	AQZ54373.1	Transposase	354	117	220136	220489	+	574	1.021	113.464	257.303	0	1397531	Labrenzia sp. C1B70	WP_023000161.1	Rhodobacterales
203	Mame_05082	AQZ54374.1	Transposase	795	264	220580	221374	+	418	0	78.562	129.174	0	1397530	Labrenzia sp. C1B10	WP_023000161.1	Rhodobacterales
204	Mame_05083	AQZ54375.1	Glucokinase	1254	417	221845	223098	-	537	0	12.871	163.748	1	1638161	Aureimonas sp. AU12	WP_062203352.1	Rhizobiales
205	Mame_05084	AQZ54376.1	Transposase IS66 family protein	711	236	223185	223895	+	486	2.104	96.111	173.219	0	1620421	Hoeflea sp. IMCC20628	WP_047032948.1	Rhizobiales
206	Mame_05085	AQZ54377.1	TRAP-type C4-dicarboxylate transport system,small permease component	507	168	224324	224830	+	62	1.29	1.983	16.862	0	561184	Mameliella alba	WP_052244815.1	Rhodobacterales
207	Mame_05086	AQZ54378.1	Neu5Ac permease	1344	447	224827	226170	+	523	2.132	47.594	143.047	0	935840	Chelativorans sp. J32	WP_028035268.1	Rhizobiales
208	Mame_05087	AQZ54379.1	Transcriptional regulator KdgR	828	275	226615	227442	+	430	1.085	7.948	57.038	1	1208324	Celeribacter indicus	WP_052453286.1	Rhodobacterales
209	Mame_05088	AQZ54380.1	Maleamate amidohydrolase	624	207	227453	228076	+	572	1.005	18.274	217.294	1	1208324	Celeribacter indicus	WP_043870083.1	Rhodobacterales
210	Mame_05089	AQZ54381.1	Organic hydroperoxide resistance transcriptionalregulator	522	173	228113	228634	-	306	0.945	6.307	116.756	1	1342299	Sulfitobacter geojensis	WP_064224195.1	Rhodobacterales
211	Mame_05090	AQZ54382.1	Benzoylformate decarboxylase	1761	586	228806	230566	-	415	0.9	21.758	78.773	1	1530186	Maribius sp. MOLA 401	WP_036181114.1	Rhodobacterales
212	Mame_05091	AQZ54383.1	putative permease, DMT superfamily	930	309	230602	231531	-	41	0.731	1.563	6.951	0	540747	Roseovarius indicus	WP_057819562.1	Rhodobacterales
213	Mame_05092	AQZ54384.1	hypothetical protein	444	147	231554	231997	-	56	1.316	7.735	12.372	0	1208324	Celeribacter indicus	WP_043870184.1	Rhodobacterales
214	Mame_05093	AQZ54385.1	4,5-dihydroxyphthalate decarboxylase	993	330	232011	233003	-	527	0.983	25.258	229.125	1	1415756	Oceanicola sp. MCTG156(1a)	WP_036562737.1	Rhodobacterales
215	Mame_05094	AQZ54386.1	Putative 4,5-dihydroxyphthalate dehydrogenase	1185	394	233015	234199	-	256	0.87	5.696	87.766	1	1208324	Celeribacter indicus	WP_043871782.1	Rhodobacterales
216	Mame_05095	AQZ54387.1	Phthalate dioxygenase reductase	942	313	234189	235130	-	528	1.029	7.409	205.858	1	314271	Maritimibacter alkaliphilus HTCC2654	EAQ11795.1	Rhodobacterales
217	Mame_05096	AQZ54388.1	Phthalate 4,5-dioxygenase oxygenase subunit	1278	425	235243	236520	+	521	1.015	17.462	175.373	1	1415756	Oceanicola sp. MCTG156(1a)	WP_036562709.1	Rhodobacterales
218	Mame_05097	AQZ54389.1	beta-ketoadipate pathway transcriptionalregulator, PcaR/PcaU/PobR family	792	263	236621	237412	-	312	1.008	9.894	42.162	0	540747	Roseovarius indicus	WP_057819564.1	Rhodobacterales
219	Mame_05098	AQZ54390.1	putative 3-hydroxybutyryl-CoA dehydrogenase	987	328	237751	238737	+	547	0	0.513	144.571	1	1208324	Celeribacter indicus	AJE45216.1	Rhodobacterales
220	Mame_05099	AQZ54391.1	2-formylbenzoate dehydrogenase	1461	486	238799	240259	-	542	0.91	24.427	194.545	1	1822232	Oceanibulbus sp. HI0040	WP_067922469.1	Rhodobacterales
221	Mame_05100	AQZ54392.1	Neu5Ac permease	1311	436	240330	241640	-	530	1.177	17.922	101.211	1	540747	Roseovarius indicus	WP_064258842.1	Rhodobacterales
222	Mame_05101	AQZ54393.1	TRAP-type C4-dicarboxylate transport system,small permease component	510	169	241633	242142	-	43	0.905	1.118	10.036	0	540747	Roseovarius indicus	WP_057819570.1	Rhodobacterales
223	Mame_05102	AQZ54394.1	C4-dicarboxylate-binding periplasmic proteinprecursor	1002	333	242257	243258	-	57	0.8	1.877	14.201	0	540747	Roseovarius indicus	WP_064258843.1	Rhodobacterales
224	Mame_05103	AQZ54395.1	hypothetical protein	276	91	243448	243723	-	11	0.852	0	4.636	0	1342299	Sulfitobacter geojensis	WP_064224156.1	Rhodobacterales
225	Mame_05104	AQZ54396.1	Neu5Ac permease	1908	635	243802	245709	-	507	0.868	7.011	139.218	1	1530186	Maribius sp. MOLA 401	WP_051928597.1	Rhodobacterales
226	Mame_05105	AQZ54397.1	TRAP transporter solute receptor, TAXI family	984	327	245706	246689	-	561	1.002	18.553	84.536	1	1530186	Maribius sp. MOLA 401	WP_036181116.1	Rhodobacterales
227	Mame_05106	AQZ54398.1	hypothetical protein	147	48	246908	247054	+	0	0	0	0	0	NA		NA	NA
228	Mame_05107	AQZ54399.1	Transposase IS116/IS110/IS902 family protein	876	291	247276	248151	+	524	0.532	153.258	136.278	0	935849	Paracoccus sp. J55	WP_028714619.1	Rhodobacterales
229	Mame_05108	AQZ54400.1	hypothetical protein	138	45	249258	249395	+	499	0	0	415.857	1	34002	Paracoccus alcaliphilus	ACX46651.1	Rhodobacterales
230	Mame_05109	AQZ54401.1	o-phthalyl amidase	1440	479	249546	250985	+	314	0.947	2.392	46.111	0	1423144	Phaeobacter gallaeciensis DSM 26640	AHD11796.1	Rhodobacterales
231	Mame_05110	AQZ54402.1	Transposase DDE domain protein	933	310	251416	252348	-	570	1.027	0	347.364	1	1208324	Celeribacter indicus	WP_007803217.1	Rhodobacterales
232	Mame_05111	AQZ54403.1	hypothetical protein	654	217	252542	253195	+	116	0.972	1.099	53.914	1	1666912	Rhodobacteraceae bacterium HL-91	CUX79876.1	Rhodobacterales
233	Mame_05112	AQZ54404.1	hypothetical protein	843	280	253433	254275	+	40	0.952	0.741	27.661	0	314271	Maritimibacter alkaliphilus HTCC2654	EAQ11743.1	Rhodobacterales
234	Mame_05113	AQZ54405.1	hypothetical protein	570	189	254334	254903	-	574	1.011	6.498	267.168	1	1208324	Celeribacter indicus	WP_007803220.1	Rhodobacterales
235	Mame_05114	AQZ54406.1	DNA binding domain, excisionase family	465	154	254900	255364	-	389	0.89	5.216	153.115	1	1208324	Celeribacter indicus	WP_007803221.1	Rhodobacterales
236	Mame_05115	AQZ54407.1	HTH DNA binding domain protein	1047	348	255514	256560	-	176	0.869	0.659	92.626	1	314271	Maritimibacter alkaliphilus HTCC2654	EAQ10524.1	Rhodobacterales
237	Mame_05116	AQZ54408.1	DNA-invertase hin	885	294	256808	257692	+	423	1	106.325	163.307	0	82367	Paracoccus pantotrophus	WP_024845493.1	Rhodobacterales
238	Mame_05117	AQZ54409.1	putative nucleic-acid-binding protein, containsPIN domain	405	134	257771	258175	-	509	1.023	29.533	184.448	1	82367	Paracoccus pantotrophus	WP_024845492.1	Rhodobacterales
239	Mame_05118	AQZ54410.1	putative addiction module antidote	228	75	258156	258383	-	304	0.967	30.721	117.602	1	412597	Paracoccus sp. TRP	WP_010400283.1	Rhodobacterales

## Sheet: plasmid3 -pMM169
#	locus_tag	protein_id	product	dna_length	protein_length	start_coord	end_coord	strand	Hits	Self	Close	Distal	HGT	MatchTaxID	MatchTaxName	Accession	order
1	Mame_05119	AQZ54411.1	plasmid partitioning protein RepA	1206	401	1	1206	+	550	2.53	296.528	57.092	0	56731	Rhizobium giardinii	WP_051108428.1	Rhizobiales
2	Mame_05120	AQZ54412.1	plasmid partitioning protein RepB2	987	328	1279	2265	+	527	1.919	175.517	17.228	0	56731	Rhizobium giardinii	WP_026203929.1	Rhizobiales
3	Mame_05121	AQZ54413.1	replication initiation protein RepC	1320	439	2424	3743	+	476	3.341	201.035	3.752	0	69279	Aquamicrobium defluvii	WP_035031608.1	Rhizobiales
4	Mame_05122	AQZ54414.1	HTH domain protein	675	224	3820	4494	-	562	1.342	81.002	147.323	1	1825933	Rhizobium sp. WYCCWR10014	WP_064653240.1	Rhizobiales
5	Mame_05123	AQZ54415.1	hypothetical protein	420	139	4629	5048	+	54	0.694	1.68	17.478	0	1825933	Rhizobium sp. WYCCWR10014	WP_064653238.1	Rhizobiales
6	Mame_05124	AQZ54416.1	putative ribonuclease FitB	423	140	5169	5591	-	537	0.996	137.318	136.859	1	1494590	Paramesorhizobium deserti	WP_068885159.1	Rhizobiales
7	Mame_05125	AQZ54417.1	prevent-host-death family protein	267	88	5588	5854	-	400	1.011	147.436	67.277	0	1287270	Mesorhizobium sp. LNJC386A00	WP_023739743.1	Rhizobiales
8	Mame_05126	AQZ54418.1	site-specific tyrosine recombinase XerD	1071	356	5999	7069	-	449	3.315	155.563	90.597	0	83263	Aminobacter aminovorans	AMS45318.1	Rhizobiales
9	Mame_05127	AQZ54419.1	hypothetical protein	954	317	7216	8169	+	388	3.5	101.184	17.002	0	1752398	Ensifer sp. YIC4027	WP_069456586.1	Rhizobiales
10	Mame_05128	AQZ54420.1	Segregation and condensation protein B	600	199	8274	8873	+	480	4.423	187.819	96.106	0	1585697	Agrobacterium arsenijevicii	WP_045023384.1	Rhizobiales
11	Mame_05129	AQZ54421.1	hypothetical protein	831	276	8940	9770	-	387	1.027	21.352	130.969	1	399	Neorhizobium galegae	WP_046610248.1	Rhizobiales
12	Mame_05130	AQZ54422.1	Antitoxin igA-2	324	107	9816	10139	-	588	1.047	61.024	323.293	1	1120688	Rhizobium sp. LC145	WP_046793663.1	Rhizobiales
13	Mame_05131	AQZ54423.1	hypothetical protein	360	119	10129	10488	-	496	0.807	24.731	239.269	1	1358416	Sinorhizobium sp. GL2	KSV61328.1	Rhizobiales
14	Mame_05132	AQZ54424.1	hypothetical protein	1944	647	10537	12480	-	165	1.002	69.56	41.085	1	384	Rhizobium leguminosarum	WP_018068213.1	Rhizobiales
15	Mame_05133	AQZ54425.1	hypothetical protein	600	199	13267	13866	+	0	0	0	0	0	NA		NA	NA
16	Mame_05134	AQZ54426.1	hypothetical protein	342	113	13856	14197	+	449	0	263.49	0.671	0	323655	Neorhizobium galegae bv. orientalis	CDZ72324.1	Rhizobiales
17	Mame_05135	AQZ54427.1	Hemolysin, plasmid	4539	1512	14592	19130	+	32	0.309	1.523	2.113	0	311410	Labrenzia alba	WP_055676013.1	Rhodobacterales
18	Mame_05136	AQZ54428.1	Transposase	1077	358	19190	20266	+	485	0	29.544	123.77	1	121719	Pannonibacter phragmitetus	WP_050472634.1	Rhodobacterales
19	Mame_05137	AQZ54429.1	Poly(beta-D-mannuronate) C5 epimerase 7	1335	444	20373	21707	+	42	0	0.988	4.913	0	192	Azospirillum brasilense	EZQ06503.1	Rhodospirillales
20	Mame_05138	AQZ54430.1	Type I secretion system ATP-binding proteinPrsD	1716	571	21720	23435	+	514	1.479	24.289	183.535	1	217219	Meganema perideroedes	WP_018634190.1	Rhizobiales
21	Mame_05139	AQZ54431.1	Type I secretion system membrane fusion proteinPrsE	1296	431	23437	24732	+	526	1.411	58.054	91.453	1	1889770	Thioclava sp. SK-1	WP_066011380.1	Rhodobacterales
22	Mame_05140	AQZ54432.1	Hydroxypyruvate isomerase	792	263	25482	26273	+	527	2.344	68.407	112.815	1	384	Rhizobium leguminosarum	WP_003542437.1	Rhizobiales
23	Mame_05141	AQZ54433.1	hypothetical protein	222	73	26734	26955	-	1	1.021	0	0	0	NA		NA	NA
24	Mame_05142	AQZ54434.1	DNA-binding transcriptional repressor AcrR	660	219	27076	27735	-	560	1.275	0	159.417	1	121292	Pseudarthrobacter sulfonivorans	WP_058930601.1	Micrococcales
25	Mame_05143	AQZ54435.1	carbohydrate ABC transporter,N-acetylglucosamine/diacetylchitobiose-binding protein	1296	431	28035	29330	+	338	1.294	4.749	54.831	1	1736395	Arthrobacter sp. Soil736	WP_056624118.1	Micrococcales
26	Mame_05144	AQZ54436.1	Trehalose transport system permease proteinSugA	945	314	29352	30296	+	547	1.365	9.628	130.257	1	1736328	Rathayibacter sp. Leaf299	WP_055785241.1	Micrococcales
27	Mame_05145	AQZ54437.1	Inner membrane ABC transporter permease proteinYcjP	816	271	30293	31108	+	529	1.478	23.024	146.556	1	1610703	Arthrobacter sp. SPG23	WP_043477898.1	Micrococcales
28	Mame_05146	AQZ54438.1	L-threonine 3-dehydrogenase	1011	336	31132	32142	+	588	0.923	0.197	112.201	1	661329	Herbiconiux solani	WP_066039778.1	Micrococcales
29	Mame_05147	AQZ54439.1	Endo-beta-mannanase	1053	350	32198	33250	+	13	1.034	0	2.956	0	131568	Kineococcus radiotolerans	WP_012086798.1	Kineosporiales
30	Mame_05148	AQZ54440.1	D-lactate dehydrogenase	1704	567	33296	34999	+	518	0.987	10.574	279.551	1	531813	Pelagibacterium halotolerans	WP_014129444.1	Rhizobiales
31	Mame_05149	AQZ54441.1	sn-glycerol-3-phosphate import ATP-bindingprotein UgpC	1080	359	35003	36082	+	555	1.603	328.616	21.351	0	1121252	Cucumibacter marinus	WP_029041923.1	Rhizobiales
32	Mame_05150	AQZ54442.1	1,5-anhydro-D-fructose reductase	1032	343	36143	37174	+	492	2.303	154.501	56.294	0	398	Rhizobium tropici	WP_047613078.1	Rhizobiales
33	Mame_05151	AQZ54443.1	D-galactonate dehydratase	1155	384	37252	38406	-	546	1.328	198.475	83.086	0	1500304	Rhizobium sp. CF394	WP_037137270.1	Rhizobiales
34	Mame_05152	AQZ54444.1	Starvation-sensing protein RspA	1206	401	38416	39621	-	550	1.026	30.532	347.371	1	1336743	Agrobacterium sp. D14	WP_059754855.1	Rhizobiales
35	Mame_05153	AQZ54445.1	Glutathione import ATP-binding protein GsiA	1686	561	39635	41320	-	493	4.21	139.529	108.534	1	1612624	Pararhizobium polonicum	WP_068950609.1	Rhizobiales
36	Mame_05154	AQZ54446.1	Stage 0 sporulation protein KC	1146	381	41317	42462	-	515	5.204	163.494	78.974	0	379	Rhizobium	WP_062578069.1	Rhizobiales
37	Mame_05155	AQZ54447.1	Dipeptide transport system permease proteinDppB	987	328	42459	43445	-	580	6.311	215.513	94.057	0	1882682	Microvirga sp. V5/3M	ANY81050.1	Rhizobiales
38	Mame_05156	AQZ54448.1	putative ABC transporter-binding proteinprecursor	1926	641	43578	45503	-	489	4.185	125.521	48.027	1	1144314	Rhizobium sp. CF142	WP_007819523.1	Rhizobiales
39	Mame_05157	AQZ54449.1	putative HTH-type transcriptional regulatorYdfH	684	227	45769	46452	+	292	0.879	104.527	24.2	0	1042326	Rhizobium sp. IBUN	WP_025658554.1	Rhizobiales
40	Mame_05158	AQZ54450.1	Transposase IS116/IS110/IS902 family protein	252	83	47197	47448	+	513	2.526	64.557	207.046	1	1077947	Pseudorhodobacter antarcticus	WP_050518966.1	Rhodobacterales
41	Mame_05159	AQZ54451.1	putative HTH-type transcriptional regulatorYdfH	681	226	47463	48143	-	559	0.956	21.857	150.825	1	1230587	Sinorhizobium meliloti Rm41	CCM70294.1	Rhizobiales
42	Mame_05160	AQZ54452.1	Phosphoglycolate phosphatase	705	234	48369	49073	+	512	1.015	30.902	129.219	1	406341	Bosea sp. WAO	WP_066474715.1	Rhizobiales
43	Mame_05161	AQZ54453.1	Glutamate/aspartate periplasmic-binding proteinprecursor	873	290	49103	49975	+	554	0.95	8.429	228.445	1	406341	Bosea sp. WAO	WP_066474714.1	Rhizobiales
44	Mame_05162	AQZ54454.1	putative glutamine ABC transporter permeaseprotein GlnM	708	235	50019	50726	+	659	0.987	59.123	262.647	1	406341	Bosea sp. WAO	WP_066474711.1	Rhizobiales
45	Mame_05163	AQZ54455.1	Glutamate/aspartate transport system permeaseprotein GltK	660	219	50739	51398	+	649	0.861	83.197	177.526	1	406341	Bosea sp. WAO	WP_066474708.1	Rhizobiales
46	Mame_05164	AQZ54456.1	Glutamine transport ATP-binding protein GlnQ	744	247	51446	52189	+	708	1.02	114.092	356.824	1	1230587	Sinorhizobium meliloti Rm41	CCM70299.1	Rhizobiales
47	Mame_05165	AQZ54457.1	L-threonine dehydratase catabolic TdcB	1002	333	52191	53192	+	557	1.003	109.959	124.626	1	1230587	Sinorhizobium meliloti Rm41	CCM70300.1	Rhizobiales
48	Mame_05166	AQZ54458.1	Aspartate aminotransferase	1221	406	53212	54432	+	493	1.016	19.459	162.946	1	571254	Ochrobactrum rhizosphaerae	WP_024896662.1	Rhizobiales
49	Mame_05167	AQZ54459.1	putative endoribonuclease L-PSP	447	148	54432	54878	+	533	1.017	19.895	154.416	1	1297865	Bradyrhizobium sp. OHSU_III	WP_024580396.1	Rhizobiales
50	Mame_05168	AQZ54460.1	Metallo-beta-lactamase superfamily protein	654	217	55158	55811	-	117	2.82	0.881	33.323	0	104099	Acetobacter orleanensis	WP_048834753.1	Rhodospirillales
51	Mame_05169	AQZ54461.1	putative oxidoreductase	705	234	55867	56571	-	144	1.561	3.005	45.304	1	1358417	Sinorhizobium sp. Sb3	WP_058327750.1	Rhizobiales
52	Mame_05170	AQZ54462.1	transcriptional regulator SlyA	489	162	56666	57154	+	131	2.419	1.69	39.591	0	1358417	Sinorhizobium sp. Sb3	WP_058327751.1	Rhizobiales
53	Mame_05172	AQZ54463.1	Gluconate 5-dehydrogenase	768	255	58226	58993	-	544	0.89	38.261	214.467	1	380	Sinorhizobium fredii	WP_012706505.1	Rhizobiales
54	Mame_05173	AQZ54464.1	Sulfopropanediol 3-dehydrogenase	1311	436	59001	60311	-	563	1.036	81.251	347.109	1	1120045	Rhizobium grahamii	WP_016558535.1	Rhizobiales
55	Mame_05174	AQZ54465.1	Glutamyl-tRNA(Gln) amidotransferase subunit A	1371	456	60351	61721	-	527	1.184	26.138	86.803	1	1397530	Labrenzia sp. C1B10	WP_023001269.1	Rhodobacterales
56	Mame_05175	AQZ54466.1	hypothetical protein	144	47	61711	61854	-	0	0	0	0	0	NA		NA	NA
57	Mame_05176	AQZ54467.1	putative ester cyclase	1179	392	62052	63230	+	558	1.049	22.956	174.155	1	1397530	Labrenzia sp. C1B10	WP_023001271.1	Rhodobacterales
58	Mame_05177	AQZ54468.1	Maltose-binding periplasmic protein	1236	411	63291	64526	+	196	0.921	16.455	69.482	1	1397530	Labrenzia sp. C1B10	ERP90716.1	Rhodobacterales
59	Mame_05178	AQZ54469.1	Inner membrane ABC transporter permease proteinYcjO	1035	344	64589	65623	+	230	1.351	24.916	78.946	1	441103	Tropicibacter naphthalenivorans	WP_058249128.1	Rhodobacterales
60	Mame_05179	AQZ54470.1	Trehalose transport system permease proteinSugB	879	292	65620	66498	+	559	1.25	37.973	170.311	1	1397531	Labrenzia sp. C1B70	WP_023001275.1	Rhodobacterales
61	Mame_05180	AQZ54471.1	sn-glycerol-3-phosphate import ATP-bindingprotein UgpC	1059	352	66502	67560	+	530	2.631	132.494	165.645	1	1397530	Labrenzia sp. C1B10	WP_023001275.1	Rhodobacterales
62	Mame_05181	AQZ54472.1	Cryptic asc operon repressor	999	332	67613	68611	+	571	1.017	22.102	218.686	1	1397530	Labrenzia sp. C1B10	WP_031269437.1	Rhodobacterales
63	Mame_05182	AQZ54473.1	Cupin domain protein	960	319	68784	69743	+	457	1.028	15.757	180.681	1	936134	Ensifer sp. USDA 6670	WP_029960271.1	Rhizobiales
64	Mame_05183	AQZ54474.1	Lipase 3 precursor	687	228	69746	70432	+	521	0.995	32.358	169.947	1	379347	Ruegeria mobilis	WP_065322596.1	Rhodobacterales
65	Mame_05184	AQZ54475.1	bifunctional hexulose-6-phosphatesynthase/ribonuclease regulator	702	233	70420	71121	+	331	0.793	53.167	70.19	1	390641	Wenxinia marina	WP_018301260.1	Rhodobacterales
66	Mame_05185	AQZ54476.1	Sulfopropanediol 3-dehydrogenase	1287	428	71132	72418	+	587	1.017	79.807	245.241	1	1397531	Labrenzia sp. C1B70	WP_023001269.1	Rhodobacterales
67	Mame_05186	AQZ54477.1	Chb operon repressor	888	295	72469	73356	-	576	1.037	0.565	113.196	1	379	Rhizobium	WP_062584898.1	Rhizobiales
68	Mame_05187	AQZ54478.1	Maltose-binding periplasmic protein	1293	430	73477	74769	+	313	1.246	35.888	25.636	0	379	Rhizobium	WP_062584900.1	Rhizobiales
69	Mame_05188	AQZ54479.1	Inner membrane ABC transporter permease proteinYcjO	885	294	74861	75745	+	543	1.553	32.709	150.391	1	379	Rhizobium	WP_062601861.1	Rhizobiales
70	Mame_05189	AQZ54480.1	Trehalose transport system permease proteinSugB	897	298	75747	76643	+	526	1.609	44.99	84.968	1	379	Rhizobium	WP_062584905.1	Rhizobiales
71	Mame_05190	AQZ54481.1	Maltose/maltodextrin import ATP-binding proteinMalK	1107	368	76648	77754	+	561	4.237	84.313	214.674	1	379	Rhizobium	WP_062584907.1	Rhizobiales
72	Mame_05191	AQZ54482.1	Glucose--fructose oxidoreductase precursor	1017	338	77767	78783	+	281	1.019	29.935	35.393	0	379	Rhizobium	WP_062584909.1	Rhizobiales
73	Mame_05192	AQZ54483.1	Trehalose utilization protein	747	248	78780	79526	+	529	1.026	52.935	259.685	1	1050720	Agrobacterium tumefaciens F2	EGP55505.1	Rhizobiales
74	Mame_05193	AQZ54484.1	Choline-sulfatase	1398	465	79531	80928	+	464	0.912	0	94.268	1	404900	Geminicoccus roseus	WP_027133024.1	NA
75	Mame_05194	AQZ54485.1	Arylsulfatase	1539	512	80928	82466	+	509	2.889	25.564	201.532	1	1472418	Falsirhodobacter sp. alg1	WP_062763347.1	Rhodobacterales
76	Mame_05195	AQZ54486.1	Arylsulfatase	1578	525	82463	84040	+	489	1.762	7.342	57.782	1	531813	Pelagibacterium halotolerans	WP_014130432.1	Rhizobiales
77	Mame_05196	AQZ54487.1	HTH-type transcriptional regulator	366	121	84052	84417	+	563	2.012	96.207	249.338	1	1144314	Rhizobium sp. CF142	WP_007821180.1	Rhizobiales
78	Mame_05197	AQZ54488.1	Activator of Hsp90 ATPase	474	157	84398	84871	+	584	0	87.957	220.715	1	1736545	Rhizobium sp. Root483D2	WP_060636402.1	Rhizobiales
79	Mame_05198	AQZ54489.1	putative manganese-dependent inorganicpyrophosphatase	1170	389	85065	86234	+	496	0	50.253	106.363	1	1169855	Rhodobacteraceae bacterium PD-2	WP_023849697.1	Rhodobacterales
80	Mame_05199	AQZ54490.1	hypothetical protein	384	127	86670	87053	-	338	0	14.844	124.565	1	1502724	Devosia sp. LC5	WP_035099756.1	Rhizobiales
81	Mame_05200	AQZ54491.1	hopanoid-associated sugar epimerase	336	111	87144	87479	-	500	0.329	17.183	170.552	1	1107881	Sinorhizobium meliloti CCNWSX0020	EHK75028.1	Rhizobiales
82	Mame_05201	AQZ54492.1	Nicotinate degradation protein R	447	148	87484	87930	-	376	1.017	19.518	104.405	1	1107881	Sinorhizobium meliloti CCNWSX0020	EHK75027.1	Rhizobiales
83	Mame_05202	AQZ54493.1	D-malate degradation protein R	903	300	88200	89102	-	511	1.599	174.408	164.92	0	1500306	Rhizobium sp. OK494	WP_037200099.1	Rhizobiales
84	Mame_05203	AQZ54494.1	hypothetical protein	96	31	89199	89294	+	0	0	0	0	0	NA		NA	NA
85	Mame_05204	AQZ54495.1	hypothetical protein	321	106	89360	89680	+	485	1.764	214.685	134.99	0	384	Rhizobium leguminosarum	WP_020052500.1	Rhizobiales
86	Mame_05205	AQZ54496.1	D-malate degradation protein R	900	299	89781	90680	-	516	1.498	62.561	226.861	1	384	Rhizobium leguminosarum	WP_025395835.1	Rhizobiales
87	Mame_05206	AQZ54497.1	D-beta-hydroxybutyrate dehydrogenase	834	277	90774	91607	+	524	1.337	40.716	214.851	1	1494590	Paramesorhizobium deserti	WP_068884479.1	Rhizobiales
88	Mame_05207	AQZ54498.1	D-malate degradation protein R	921	306	91794	92714	-	512	0.969	131.128	110.639	1	171437	Tistrella mobilis	WP_014744967.1	Rhodospirillales
89	Mame_05208	AQZ54499.1	N-acyl homoserine lactonase	993	330	92885	93877	+	520	1.63	117.725	51.443	1	1229491	Bradyrhizobium lupini HPC(L)	EKJ96553.1	Rhizobiales
90	Mame_05209	AQZ54500.1	Catechol 1,2-dioxygenase 2	588	195	93907	94494	+	491	1.023	51.784	202.796	1	1138170	Rhizobium sp. HBR26	SCB58438.1	Rhizobiales
91	Mame_05210	AQZ54501.1	NAD(P)H azoreductase	885	294	94536	95420	-	552	1.377	13.203	187.355	1	1380391	Dongia sp. URHE0060	WP_028097923.1	Rhodospirillales
92	Mame_05211	AQZ54502.1	Exoenzyme S synthesis regulatory protein ExsA	924	307	95536	96459	+	555	2.329	74.848	169.149	1	384	Rhizobium leguminosarum	WP_047560405.1	Rhizobiales
93	Mame_05212	AQZ54503.1	Phospholipid N-methyltransferase	672	223	96443	97114	-	568	0.984	210.349	103.432	0	384	Rhizobium leguminosarum	WP_017957208.1	Rhizobiales
94	Mame_05213	AQZ54504.1	Fatty acyl-CoA reductase	981	326	97195	98175	-	514	1.011	78.752	198.788	1	137721	Azospirillum sp. B506	WP_042703548.1	Rhodospirillales
95	Mame_05214	AQZ54505.1	hypothetical protein	369	122	98197	98565	-	304	0.857	13.967	112.29	1	375	Bradyrhizobium japonicum	WP_041953445.1	Rhizobiales
96	Mame_05215	AQZ54506.1	putative sulfoacetate transporter SauU	1311	436	98621	99931	-	466	0.821	21.99	75.432	1	29449	Rhizobium etli	WP_040141255.1	Rhizobiales
97	Mame_05216	AQZ54507.1	L-rhamnose operon regulatory protein RhaS	1008	335	100040	101047	+	537	1.473	67.607	194.045	1	29449	Rhizobium etli	WP_040141256.1	Rhizobiales
98	Mame_05217	AQZ54508.1	hypothetical protein	1035	344	101716	102750	+	6	2.739	0	0.182	0	314270	Rhodobacteraceae bacterium HTCC2083	WP_009828781.1	Rhodobacterales
99	Mame_05218	AQZ54509.1	Alpha/beta hydrolase family protein	1548	515	102754	104301	-	26	2.775	0.671	2.021	0	1185766	Thioclava dalianensis	WP_038061754.1	Rhodobacterales
100	Mame_05219	AQZ54510.1	Bacterial Cytochrome Ubiquinol Oxidase	567	188	104258	104824	-	1	1.032	0	0	0	NA		NA	NA
101	Mame_05220	AQZ54511.1	Zinc-type alcohol dehydrogenase-like protein	1014	337	104839	105852	-	588	1.828	165.242	197.464	0	384	Rhizobium leguminosarum	WP_003592431.1	Rhizobiales
102	Mame_05221	AQZ54512.1	putative HTH-type transcriptional regulatorYybR	213	70	105975	106187	+	572	2.106	203.427	230.122	0	29449	Rhizobium etli	WP_020919287.1	Rhizobiales
103	Mame_05222	AQZ54513.1	PAS fold protein	663	220	106973	107635	+	0	0	0	0	0	NA		NA	NA
104	Mame_05223	AQZ54514.1	Blue-light-activated histidine kinase 1	849	282	107927	108775	+	518	2.37	130.73	30.531	0	1502724	Devosia sp. LC5	WP_035103588.1	Rhizobiales
105	Mame_05224	AQZ54515.1	Extracellular serine protease precursor	3375	1124	109225	112599	+	94	0.903	2.275	14.408	0	281091	Azorhizobium doebereinerae	WP_051357435.1	Rhizobiales
106	Mame_05225	AQZ54516.1	HTH-type transcriptional repressor CytR	996	331	112618	113613	-	519	1.817	32.618	147.837	1	1532558	Rhizobium sp. YS-1r	WP_037158179.1	Rhizobiales
107	Mame_05226	AQZ54517.1	Glucosamine-6-phosphate deaminase	804	267	113794	114597	+	518	1.917	43.961	232.34	1	1532558	Rhizobium sp. YS-1r	WP_037159818.1	Rhizobiales
108	Mame_05227	AQZ54518.1	putative protein containing SIS (SugarISomerase) phosphosugar binding domain protein	783	260	114587	115369	+	550	2.692	40.792	159.706	1	690585	Rhizobium vignae	WP_051904089.1	Rhizobiales
109	Mame_05228	AQZ54519.1	N-acetylglucosamine-6-phosphate deacetylase	1146	381	115366	116511	+	476	1.585	25.135	102.852	1	399	Neorhizobium galegae	WP_046632745.1	Rhizobiales
110	Mame_05229	AQZ54520.1	Neutral/alkaline non-lysosomal ceramidase	1275	424	116508	117782	+	251	1.492	21.124	22.447	0	1532558	Rhizobium sp. YS-1r	WP_037158170.1	Rhizobiales
111	Mame_05230	AQZ54521.1	Lactose-binding protein precursor	1302	433	117872	119173	+	305	2.038	42.525	25.392	0	1532558	Rhizobium sp. YS-1r	WP_052183191.1	Rhizobiales
112	Mame_05231	AQZ54522.1	Lactose transport system permease protein LacF	888	295	119307	120194	+	541	2.042	37.217	139.081	1	399	Neorhizobium galegae	WP_046632738.1	Rhizobiales
113	Mame_05232	AQZ54523.1	L-arabinose transport system permease proteinAraQ	882	293	120191	121072	+	548	2.546	49.545	148.155	1	399	Neorhizobium galegae	WP_046641121.1	Rhizobiales
114	Mame_05233	AQZ54524.1	N-acylglucosamine 2-epimerase (GlcNAc2-epimerase)	1230	409	121075	122304	+	55	1.928	28.602	1.967	0	1532558	Rhizobium sp. YS-1r	WP_037158156.1	Rhizobiales
115	Mame_05234	AQZ54525.1	sn-glycerol-3-phosphate import ATP-bindingprotein UgpC	1071	356	122309	123379	+	530	1.961	301.329	28.827	0	1532558	Rhizobium sp. YS-1r	WP_037158154.1	Rhizobiales
116	Mame_05235	AQZ54526.1	Transcriptional activator NphR	228	75	123463	123690	-	493	1.014	15.759	221.215	1	379	Rhizobium	WP_062584898.1	Rhizobiales
117	Mame_05236	AQZ54527.1	insertion element IS2 transposase InsD	930	309	123687	124616	-	508	0.582	173.706	152.744	0	1496690	Rhizobium sp. MGL06	WP_029621332.1	Rhizobiales
118	Mame_05237	AQZ54528.1	hypothetical protein	531	176	125128	125658	+	497	1.04	190.912	124.765	0	925818	Methylobacterium sp. AMS5	WP_060768953.1	Rhizobiales
119	Mame_05238	AQZ54529.1	hypothetical protein	618	205	125765	126382	+	1	0.812	0	0	0	NA		NA	NA
120	Mame_05239	AQZ54530.1	GDSL-like Lipase/Acylhydrolase	669	222	126556	127224	+	564	2.564	215.089	35.167	0	171674	Inquilinus limosus	WP_034833999.1	Rhodospirillales
121	Mame_05240	AQZ54531.1	L-lactate utilization operon repressor	576	191	127506	128081	+	530	1.4	42.149	118.254	1	1042378	Oceanicola sp. S124	WP_010142271.1	Rhodobacterales
122	Mame_05241	AQZ54532.1	Muconate cycloisomerase 1	1164	387	128514	129677	+	542	0.994	1.304	94.587	1	1736537	Devosia sp. Root436	WP_056256729.1	Rhizobiales
123	Mame_05242	AQZ54533.1	Tripartite tricarboxylate transporter familyreceptor	879	292	130075	130953	+	524	1.225	3.348	122.802	1	1736537	Devosia sp. Root436	WP_056256725.1	Rhizobiales
124	Mame_05243	AQZ54534.1	Tripartite tricarboxylate transporter TctBfamily protein	510	169	131008	131517	+	1	0.784	0	0	0	NA		NA	NA
125	Mame_05244	AQZ54535.1	Tripartite tricarboxylate transporter TctAfamily protein	1491	496	131527	133017	+	532	1.878	7.358	186.649	1	1736537	Devosia sp. Root436	WP_056256718.1	Rhizobiales
126	Mame_05245	AQZ54536.1	L-arabonate dehydratase	1740	579	133046	134785	+	500	1.873	232.248	150.831	0	1397530	Labrenzia sp. C1B10	WP_031268179.1	Rhodobacterales
127	Mame_05246	AQZ54537.1	4-hydroxy-tetrahydrodipicolinate synthase	909	302	134799	135707	+	525	0.957	89.39	112.456	1	1397108	Celeribacter marinus	WP_062217055.1	Rhodobacterales
128	Mame_05247	AQZ54538.1	Tripartite tricarboxylate transporter TctAfamily protein	1539	512	135842	137380	-	528	1.191	32.127	125.566	1	866350	Halomonas sp. KHS3	WP_041157762.1	Oceanospirillales
129	Mame_05248	AQZ54539.1	Tripartite tricarboxylate transporter TctBfamily protein	474	157	137380	137853	-	19	0.984	1.261	4.779	0	1346287	Halomonas sp. A3H3	WP_022521777.1	Oceanospirillales
130	Mame_05249	AQZ54540.1	Tripartite tricarboxylate transporter familyreceptor	972	323	137935	138906	-	527	1.666	28.978	118.564	1	1618204	Puniceibacterium sp. IMCC21224	WP_047996643.1	Rhodobacterales
131	Mame_05250	AQZ54541.1	hypothetical protein	327	108	139169	139495	+	589	0.87	61.195	143.242	1	1616823	Thalassospira sp. HJ	WP_044827538.1	Rhodospirillales
132	Mame_05251	AQZ54542.1	L-2-keto-3-deoxyarabonate dehydratase	906	301	139568	140473	-	529	1.746	138.272	66.535	1	1618204	Puniceibacterium sp. IMCC21224	WP_047996645.1	Rhodobacterales
133	Mame_05252	AQZ54543.1	putative HTH-type transcriptional regulatorYdfH	762	253	140557	141318	-	523	1.015	76.103	94.791	1	1618204	Puniceibacterium sp. IMCC21224	KMK68958.1	Rhodobacterales
134	Mame_05253	AQZ54544.1	hypothetical protein	216	71	141503	141718	+	1	1.049	0	0	0	NA		NA	NA
135	Mame_05254	AQZ54545.1	4-hydroxy-tetrahydrodipicolinate synthase	906	301	141792	142697	+	516	1.02	182.601	118.278	0	216596	Rhizobium leguminosarum bv. viciae 3841	CAK11946.1	Rhizobiales
136	Mame_05255	AQZ54546.1	D-3-phosphoglycerate dehydrogenase	957	318	142697	143653	+	545	0.954	7.792	156.853	1	1618204	Puniceibacterium sp. IMCC21224	WP_053079040.1	Rhodobacterales
137	Mame_05256	AQZ54547.1	Acetolactate synthase isozyme 2 large subunit	1677	558	143688	145364	+	545	0.969	54.512	197.781	1	93683	Roseivivax halodurans	WP_037262867.1	Rhodobacterales
138	Mame_05257	AQZ54548.1	L-arabonate dehydratase	1737	578	145361	147097	+	500	1.818	232.953	142.791	0	651183	Aurantimonas manganoxydans	WP_009208054.1	Rhizobiales
139	Mame_05258	AQZ54549.1	LysR substrate binding domain protein	369	122	147214	147582	+	23	1	1.073	5.186	0	399	Neorhizobium galegae	WP_046635647.1	Rhizobiales
140	Mame_05259	AQZ54550.1	GMC oxidoreductase	210	69	148388	148597	+	482	1.667	99.19	194.179	1	384	Rhizobium leguminosarum	WP_003591905.1	Rhizobiales
141	Mame_05260	AQZ54551.1	HTH-type transcriptional repressor CytR	1083	360	148927	150009	-	562	1.219	35.41	109.327	1	398	Rhizobium tropici	WP_047631181.1	Rhizobiales
142	Mame_05261	AQZ54552.1	Xylose isomerase-like TIM barrel	813	270	150369	151181	+	534	1.572	118.414	54.923	1	1841653	Rhizobium sp. AC27/96	WP_068391705.1	Rhizobiales
143	Mame_05262	AQZ54553.1	Inositol 2-dehydrogenase	1071	356	151211	152281	+	510	0.993	42.079	100.67	1	1298866	Bacillus sp. URHB0009	WP_027320737.1	Bacillales
144	Mame_05263	AQZ54554.1	putative arabinose-binding protein precursor	1284	427	152332	153615	+	265	1.419	9.037	46.188	1	1795630	Frondihabitans sp. PAMC 28766	WP_066274759.1	Micrococcales
145	Mame_05264	AQZ54555.1	Trehalose transport system permease proteinSugA	894	297	153641	154534	+	546	1.465	15.597	131.929	1	398	Rhizobium tropici	WP_047631546.1	Rhizobiales
146	Mame_05265	AQZ54556.1	Inner membrane ABC transporter permease proteinYcjP	843	280	154531	155373	+	601	1.775	19.469	162.144	1	398	Rhizobium tropici	WP_047631176.1	Rhizobiales
147	Mame_05266	AQZ54557.1	sn-glycerol-3-phosphate import ATP-bindingprotein UgpC	1038	345	155397	156434	+	528	1.663	335.659	15.054	0	1736531	Devosia sp. Root413D1	WP_055886895.1	Rhizobiales
148	Mame_05267	AQZ54558.1	Mannosylglycerate hydrolase	3096	1031	156844	159939	-	502	2.467	18.469	132.384	1	443610	Devosia geojensis	WP_046108459.1	Rhizobiales
149	Mame_05268	AQZ54559.1	Histidinol phosphatase of the PHP familyprotein	1425	474	160029	161453	-	399	1.463	34.657	85.32	1	443610	Devosia geojensis	WP_046108928.1	Rhizobiales
150	Mame_05269	AQZ54560.1	sn-glycerol-3-phosphate import ATP-bindingprotein UgpC	1107	368	161455	162561	-	540	1.441	90.448	159.662	1	106592	Ensifer adhaerens	WP_025428294.1	Rhizobiales
151	Mame_05270	AQZ54561.1	Inner membrane ABC transporter permease proteinYcjP	831	276	162577	163407	-	547	1.303	36.753	142.159	1	1380412	Devosia sp. DBB001	WP_035037514.1	Rhizobiales
152	Mame_05271	AQZ54562.1	Inner membrane ABC transporter permease proteinYcjO	867	288	163404	164270	-	559	0.995	41.665	190.197	1	439495	Pseudovibrio sp. JE062	WP_008546243.1	Rhodobacterales
153	Mame_05272	AQZ54563.1	Cyclodextrin-binding protein precursor	1362	453	164380	165741	-	529	1.408	45.511	121.208	1	439495	Pseudovibrio sp. JE062	WP_008546836.1	Rhodobacterales
154	Mame_05273	AQZ54564.1	Glucose-resistance amylase regulator	1005	334	166083	167087	+	564	1.238	62.739	92.951	1	1380412	Devosia sp. DBB001	WP_035037507.1	Rhizobiales
155	Mame_05274	AQZ54565.1	Alpha-mannosidase	1950	649	167122	169071	+	250	0.988	44.874	43.015	1	76745	Sinorhizobium arboris	WP_027998824.1	Rhizobiales
