# Supplementary material for: The Composite 259-kb Plasmid of Martelella mediterranea DSM 17316T–A Natural Replicon with Functional RepABC Modules from Rhodobacteraceae and Rhizobiaceae
Source: Front Microbiol. 2017 Sep 21;8:1787. doi: 10.3389/fmicb.2017.01787 (PMC5613091; doi:10.3389/fmicb.2017.01787)
Supplement: Table S2 — HGT Analysis of Martelella mediterranea plasmid pMM259. [file Table2.XLSX]

## Sheet: plasmid2 - pMM259
Table S2. HGT Analysis of Martelella mediterranea plasmid pMM259
#	locus_tag	protein_id	product	dna_length	protein_length	start_coord	end_coord	strand	Hits	Self	Close	Distal	HGT	MatchTaxID	MatchTaxName	Accession	order
1	Mame_04880	AQZ54172.1	plasmid partitioning protein RepA2	1149	382	37	1185	+	540	1.027	227.504	133.433	0	1101189	Paracoccus sp. N5	WP_026155654.1	Rhodobacterales
2	Mame_04881	AQZ54173.1	plasmid partitioning protein RepB2	993	330	1185	2177	+	261	1.383	19.043	54.961	1	1408890	Rhodobacter sp. CACIA14H1	ESW59342.1	Rhodobacterales
3	Mame_04882	AQZ54174.1	replication initiation protein RepC	1212	403	2361	3572	+	482	0.898	109.343	53.706	0	1101189	Paracoccus sp. N5	WP_018001792.1	Rhodobacterales
4	Mame_04883	AQZ54175.1	plasmid partitioning protein	2172	723	3739	5910	+	579	1.499	164.836	148.271	0	220343	Gemmobacter nectariphilus	WP_028030791.1	Rhodobacterales
5	Mame_04884	AQZ54176.1	hypothetical protein	474	157	6014	6487	+	288	1.394	97.862	57.435	0	371731	Rhodobacter sp. SW2	WP_008030553.1	Rhodobacterales
6	Mame_04885	AQZ54177.1	hypothetical protein	165	54	6877	7041	+	83	0	19.568	25.644	0	314267	Sulfitobacter sp. NAS-14.1	EAP78656.1	Rhodobacterales
7	Mame_04886	AQZ54178.1	hypothetical protein	2121	706	7200	9320	-	514	1.035	11.309	92.831	1	424182	Rhizobium sp. IRBG74	WP_052349966.1	Rhizobiales
8	Mame_04887	AQZ54179.1	Helix-destabilizing protein	405	134	10392	10796	+	597	1.052	36.195	293.579	1	195105	Haematobacter massiliensis	WP_035714356.1	Rhodobacterales
9	Mame_04888	AQZ54180.1	Cadmium, cobalt and zinc/H(+)-K(+) antiporter	852	283	10940	11791	-	213	0.942	13.327	94.442	1	531813	Pelagibacterium halotolerans	WP_038068545.1	Rhizobiales
10	Mame_04889	AQZ54181.1	hypothetical protein	1200	399	12402	13601	+	553	1.023	224.804	213.604	0	1101189	Paracoccus sp. N5	WP_026155651.1	Rhodobacterales
11	Mame_04890	AQZ54182.1	DNA repair protein RadC	441	146	13731	14171	+	530	1.027	83.958	256.606	0	1101189	Paracoccus sp. N5	WP_018001782.1	Rhodobacterales
12	Mame_04891	AQZ54183.1	hypothetical protein	519	172	14278	14796	+	46	0.98	0.763	26.788	0	220343	Gemmobacter nectariphilus	WP_028030783.1	Rhodobacterales
13	Mame_04892	AQZ54184.1	hypothetical protein	492	163	14897	15388	+	181	1.043	7.428	75.918	1	195105	Haematobacter massiliensis	WP_035714347.1	Rhodobacterales
14	Mame_04893	AQZ54185.1	hypothetical protein	378	125	15399	15776	+	369	1.024	19.17	202.911	1	1185766	Thioclava dalianensis	WP_038070035.1	Rhodobacterales
15	Mame_04894	AQZ54186.1	hypothetical protein	198	65	15778	15975	+	22	0	0	15.452	0	337702	Pseudodonghicola xiamenensis	WP_035367151.1	Rhodobacterales
16	Mame_04895	AQZ54187.1	hypothetical protein	567	188	16050	16616	+	221	0	35.018	85.834	1	337702	Pseudodonghicola xiamenensis	WP_028095449.1	Rhodobacterales
17	Mame_04896	AQZ54188.1	Transposase IS116/IS110/IS902 family protein	1023	340	16847	17869	-	515	0.938	139.763	86.28	0	412597	Paracoccus sp. TRP	WP_010398690.1	Rhodobacterales
18	Mame_04897	AQZ54189.1	hypothetical protein	636	211	17997	18632	+	471	1.036	23.208	268.8	1	1855282	Leisingera sp. JC1	WP_065267375.1	Rhodobacterales
19	Mame_04898	AQZ54190.1	hypothetical protein	390	129	18710	19099	+	588	2.145	47.097	200.048	0	195105	Haematobacter massiliensis	WP_035714338.1	Rhodobacterales
20	Mame_04899	AQZ54191.1	RES domain protein	702	233	19096	19797	+	539	2.168	48.485	117.836	0	1317124	Thioclava atlantica	WP_018065914.1	Rhodobacterales
21	Mame_04900	AQZ54192.1	hypothetical protein	918	305	20093	21010	-	550	1.939	53.158	200.463	0	1185766	Thioclava dalianensis	WP_038070225.1	Rhodobacterales
22	Mame_04901	AQZ54193.1	hypothetical protein	813	270	21000	21812	-	512	1.814	61.415	130.345	0	1185766	Thioclava dalianensis	WP_038070221.1	Rhodobacterales
23	Mame_04902	AQZ54194.1	hypothetical protein	297	98	22186	22482	-	133	1.031	0	91.282	1	337702	Pseudodonghicola xiamenensis	WP_028095453.1	Rhodobacterales
24	Mame_04903	AQZ54195.1	hypothetical protein	4377	1458	22661	27037	+	545	3.001	196.093	140.486	0	314271	Maritimibacter alkaliphilus HTCC2654	EAQ11131.1	Rhodobacterales
25	Mame_04904	AQZ54196.1	conjugative transfer relaxase protein TraI	1032	343	27041	28072	+	539	1.362	126.604	120.72	0	220343	Gemmobacter nectariphilus	WP_028030762.1	Rhodobacterales
26	Mame_04905	AQZ54197.1	hypothetical protein	933	310	28436	29368	+	585	1.031	283.65	156.387	0	1629709	Roseovarius sp. BRH_c41	KJS44048.1	Rhodobacterales
27	Mame_04906	AQZ54198.1	WGR domain protein	261	86	29454	29714	+	520	2.039	178.377	89.691	0	220343	Gemmobacter nectariphilus	WP_028031216.1	Rhodobacterales
28	Mame_04907	AQZ54199.1	hypothetical protein	891	296	29850	30740	+	552	1.424	28.572	205.415	1	220343	Gemmobacter nectariphilus	WP_028031215.1	Rhodobacterales
29	Mame_04908	AQZ54200.1	RNA polymerase-associated protein RapA	2952	983	30813	33764	+	338	0.896	3.044	84.595	1	1163419	Hyphomicrobium sp. 99	WP_052699163.1	Rhizobiales
30	Mame_04909	AQZ54201.1	Type I restriction-modification systemmethyltransferase subunit	4950	1649	33769	38718	+	505	0.982	2.408	102.567	1	1163419	Hyphomicrobium sp. 99	WP_045834970.1	Rhizobiales
31	Mame_04910	AQZ54202.1	ATP-dependent helicase	6402	2133	38720	45121	+	506	0.978	2.244	90.905	1	1855282	Leisingera sp. JC1	WP_065269138.1	Rhodobacterales
32	Mame_04911	AQZ54203.1	ATP-dependent DNA helicase PcrA	2172	723	45118	47289	+	525	0.945	2.462	126.085	1	1855282	Leisingera sp. JC1	WP_065270131.1	Rhodobacterales
33	Mame_04912	AQZ54204.1	Fic/DOC family protein	1101	366	47309	48409	-	506	1.616	61.005	194.82	0	1618204	Puniceibacterium sp. IMCC21224	WP_047998230.1	Rhodobacterales
34	Mame_04913	AQZ54205.1	hypothetical protein	171	56	48524	48694	-	28	0	0.823	21.868	0	687412	Pseudorhodobacter aquimaris	WP_050525815.1	Rhodobacterales
35	Mame_04914	AQZ54206.1	hypothetical protein	411	136	48852	49262	-	37	1	0.723	23.322	0	1629709	Roseovarius sp. BRH_c41	KJS44099.1	Rhodobacterales
36	Mame_04915	AQZ54207.1	putative crown gall tumor protein VirC1	720	239	49510	50229	-	190	1	9.457	45.727	0	1629709	Roseovarius sp. BRH_c41	KJS44041.1	Rhodobacterales
37	Mame_04916	AQZ54208.1	Bacterial mobilization protein (MobC)	603	200	50792	51394	+	157	0.998	0.911	58.045	1	591206	Roseivivax isoporae	WP_043774608.1	Rhodobacterales
38	Mame_04917	AQZ54209.1	type IV secretion system T-DNA borderendonuclease VirD2	2352	783	51381	53732	+	51	0.964	1.258	31.047	0	1629709	Roseovarius sp. BRH_c41	KJS44038.1	Rhodobacterales
39	Mame_04918	AQZ54210.1	Conjugal transfer protein VirD4	1983	660	53725	55707	+	295	0.898	20.536	118.119	1	1618204	Puniceibacterium sp. IMCC21224	WP_047998224.1	Rhodobacterales
40	Mame_04919	AQZ54211.1	hypothetical protein	138	45	55808	55945	+	0	0	0	0	0	NA		NA	NA
41	Mame_04920	AQZ54212.1	putative ATPase	1212	403	56015	57226	+	520	1.02	7.024	77.267	1	1545044	Paracoccus sanguinis	WP_036700434.1	Rhodobacterales
42	Mame_04921	AQZ54213.1	hypothetical protein	561	186	57223	57783	+	29	1.011	3.789	4.859	0	1545044	Paracoccus sanguinis	WP_036700395.1	Rhodobacterales
43	Mame_04922	AQZ54214.1	TrbL/VirB6 plasmid conjugal transfer protein	1026	341	58083	59108	-	188	0.764	1.28	76.268	1	591206	Roseivivax isoporae	WP_043774761.1	Rhodobacterales
44	Mame_04923	AQZ54215.1	hypothetical protein	420	139	59108	59527	-	106	0.932	0.717	50.02	1	591206	Roseivivax isoporae	WP_043774760.1	Rhodobacterales
45	Mame_04924	AQZ54216.1	Type IV secretion system protein VirB11	1035	344	59547	60581	-	505	0.951	30.261	172.162	1	1629709	Roseovarius sp. BRH_c41	KJS44031.1	Rhodobacterales
46	Mame_04925	AQZ54217.1	Pertussis toxin liberation protein G	1323	440	60583	61905	-	144	0.781	2.139	61.496	1	1629709	Roseovarius sp. BRH_c41	KJS44030.1	Rhodobacterales
47	Mame_04926	AQZ54218.1	Type IV secretion system protein virB9precursor	714	237	61902	62615	-	560	0.836	11.728	171.643	1	1618204	Puniceibacterium sp. IMCC21224	WP_047998208.1	Rhodobacterales
48	Mame_04927	AQZ54219.1	Pertussis toxin liberation protein E	678	225	62612	63289	-	307	0.865	20.856	102.184	1	1618204	Puniceibacterium sp. IMCC21224	KMK64517.1	Rhodobacterales
49	Mame_04928	AQZ54220.1	P-type DNA transfer protein VirB5	798	265	63286	64083	-	214	0.719	1.403	85.122	1	1317124	Thioclava atlantica	WP_038147504.1	Rhodobacterales
50	Mame_04929	AQZ54221.1	Soluble lytic murein transglycosylase precursor	1194	397	64080	65273	-	243	0.909	1.429	131.694	1	1618204	Puniceibacterium sp. IMCC21224	WP_047997722.1	Rhodobacterales
51	Mame_04930	AQZ54222.1	hypothetical protein	213	70	65278	65490	-	28	0.864	0.618	15.297	0	591206	Roseivivax isoporae	WP_043774753.1	Rhodobacterales
52	Mame_04931	AQZ54223.1	Type IV secretion system protein virB4	2385	794	65487	67871	-	511	1.009	34.198	165.269	1	1666912	Rhodobacteraceae bacterium HL-91	CUX79889.1	Rhodobacterales
53	Mame_04932	AQZ54224.1	type IV secretion system protein VirB3	279	92	67861	68139	-	202	1.011	3.928	133.866	1	1317124	Thioclava atlantica	KFE34352.1	Rhodobacterales
54	Mame_04933	AQZ54225.1	Type IV secretory pathway, VirB2 components(pilins)	315	104	68165	68479	-	20	0	0.615	11.769	0	366616	Haematobacter missouriensis	WP_035715013.1	Rhodobacterales
55	Mame_04934	AQZ54226.1	Soluble lytic murein transglycosylase precursor	654	217	68476	69129	-	52	0.908	1.282	29.767	0	314271	Maritimibacter alkaliphilus HTCC2654	EAQ10633.1	Rhodobacterales
56	Mame_04935	AQZ54227.1	hypothetical protein	360	119	69182	69541	-	166	1.025	1.273	89.42	1	1101189	Paracoccus sp. N5	JQGG01066615.1	Rhodobacterales
57	Mame_04936	AQZ54228.1	hypothetical protein	258	85	69736	69993	+	5	0	0	2.569	0	1618204	Puniceibacterium sp. IMCC21224	KMK64120.1	Rhodobacterales
58	Mame_04937	AQZ54229.1	Transposase IS66 family protein	711	236	70021	70731	+	486	2.104	96.111	173.219	0	1620421	Hoeflea sp. IMCC20628	WP_047032948.1	Rhizobiales
59	Mame_04938	AQZ54230.1	hypothetical protein	216	71	71078	71293	+	1	0.796	0	0	0	NA		NA	NA
60	Mame_04939	AQZ54231.1	Transposase	1536	511	71420	72955	+	509	0	86.495	173.766	0	366616	Haematobacter missouriensis	WP_035747591.1	Rhodobacterales
61	Mame_04940	AQZ54232.1	transposase	756	251	72970	73725	+	548	1.637	118.541	145.35	0	1287182	Mesorhizobium sp. L48C026A00	WP_023804284.1	Rhizobiales
62	Mame_04941	AQZ54233.1	Tyrosine recombinase XerD	975	324	73812	74786	+	455	3.471	176.741	99.438	0	1822257	Oceanibulbus sp. HI0082	WP_067940499.1	Rhodobacterales
63	Mame_04942	AQZ54234.1	RNA polymerase sigma factor, sigma-70 family	327	108	74812	75138	-	381	2.266	28.717	106.488	1	1736473	Rhizobium sp. Root149	WP_062557437.1	Rhizobiales
64	Mame_04943	AQZ54235.1	Phage-related protein	366	121	75131	75496	-	637	1.569	43.228	246.337	0	50338	Rhizobium sullae	WP_027512590.1	Rhizobiales
65	Mame_04944	AQZ54236.1	replication initiation protein RepC	1266	421	75844	77109	-	486	3.606	222.016	4.507	0	1125973	Bosea sp. 117	WP_029349425.1	Rhizobiales
66	Mame_04945	AQZ54237.1	plasmid partitioning protein RepB	1020	339	77328	78347	-	497	0.944	159.066	4.57	0	204799	Nitratireductor aquibiodomus	WP_025030991.1	Rhizobiales
67	Mame_04946	AQZ54238.1	plasmid partitioning protein RepA	864	287	78484	79347	-	526	1.017	356.925	19.458	0	204799	Nitratireductor aquibiodomus	WP_036540573.1	Rhizobiales
68	Mame_04947	AQZ54239.1	putative L,D-transpeptidase ErfK/SrfK precursor	582	193	80277	80858	+	549	1.461	269.553	48.43	0	443610	Devosia geojensis	WP_046109958.1	Rhizobiales
69	Mame_04948	AQZ54240.1	hypothetical protein	333	110	81638	81970	+	122	3.209	25.426	18.721	0	794846	Sinorhizobium sp. CCBAU 05631	WP_037424848.1	Rhizobiales
70	Mame_04949	AQZ54241.1	hypothetical protein	921	306	82033	82953	-	573	2.642	222.444	92.914	0	1287182	Mesorhizobium sp. L48C026A00	ESZ10983.1	Rhizobiales
71	Mame_04950	AQZ54242.1	conjugative transfer relaxase protein TraI	1047	348	83229	84275	-	546	3.11	96.275	81.601	0	1287182	Mesorhizobium sp. L48C026A00	WP_031256304.1	Rhizobiales
72	Mame_04951	AQZ54243.1	hypothetical protein	4359	1452	84272	88630	-	559	3.874	154.053	116.262	0	644076	Silicibacter sp. TrichCH4B	EEW56577.1	Rhodobacterales
73	Mame_04952	AQZ54244.1	tRNA(fMet)-specific endonuclease VapC	390	129	89411	89800	-	540	2.917	82.905	147.803	0	698936	Sinorhizobium meliloti BL225C	AEG07263.1	Rhizobiales
74	Mame_04953	AQZ54245.1	Virulence-associated protein	261	86	89812	90072	-	398	3.145	90.199	121.701	0	384	Rhizobium leguminosarum	WP_018483476.1	Rhizobiales
75	Mame_04954	AQZ54246.1	hypothetical protein	558	185	90133	90690	-	71	2.03	2.251	12.47	0	1401243	Sinorhizobium meliloti RU11/001	CDH80773.1	Rhizobiales
76	Mame_04955	AQZ54247.1	plasmid partitioning protein	1962	653	90817	92778	-	464	1.967	32.88	54.43	1	1287182	Mesorhizobium sp. L48C026A00	WP_023803833.1	Rhizobiales
77	Mame_04956	AQZ54248.1	DNA primase TraC	897	298	93069	93965	-	505	1.986	53.7	132.275	0	28901	Salmonella enterica	WP_012196447.1	Enterobacterales
78	Mame_04957	AQZ54249.1	hypothetical protein	468	155	94134	94601	+	525	1.728	187.186	48.703	0	935840	Chelativorans sp. J32	WP_028032561.1	Rhizobiales
79	Mame_04958	AQZ54250.1	hypothetical protein	1380	459	95182	96561	+	3	1.036	0	0.367	0	1461693	Actibacterium atlanticum	WP_035249636.1	Rhodobacterales
80	Mame_04959	AQZ54251.1	Thermonuclease precursor	513	170	96540	97052	-	90	0	13.73	11.607	0	985054	Ruegeria halocynthiae	WP_051927677.1	Rhodobacterales
81	Mame_04960	AQZ54252.1	solitary repC replicase of rhizobial origin	1287	428	97078	98364	-	488	1.193	45.309	21.951	0	1822238	Sulfitobacter sp. HI0054	WP_067267086.1	Rhodobacterales
82	Mame_04961	AQZ54253.1	hypothetical protein	321	106	98750	99070	-	4	0.802	0.367	0.664	0	414371	Aureimonas	WP_019998612.1	Rhizobiales
83	Mame_04962	AQZ54254.1	Bacterial conjugation TrbI-like protein	1293	430	99070	100362	-	19	0.89	1.313	1.996	0	401562	Aureimonas ureilytica	WP_019998611.1	Rhizobiales
84	Mame_04963	AQZ54255.1	hypothetical protein	1020	339	100359	101378	-	413	1.033	3.279	72.355	1	529	Ochrobactrum anthropi	AIK40873.1	Rhizobiales
85	Mame_04964	AQZ54256.1	Macrophage killing protein with similarity toconjugation protein	642	213	101378	102019	-	545	1.026	5.812	119.547	1	681847	Labrenzia sp. DG1229	WP_035900885.1	Rhodobacterales
86	Mame_04965	AQZ54257.1	disulfide isomerase/thiol-disulfide oxidase	1137	378	102023	103159	-	5	0.853	0.789	0.291	0	794846	Sinorhizobium sp. CCBAU 05631	WP_037424770.1	Rhizobiales
87	Mame_04966	AQZ54258.1	hypothetical protein	396	131	103390	103785	+	1	1.013	0	0	0	NA		NA	NA
88	Mame_04967	AQZ54259.1	hypothetical protein	543	180	103794	104336	+	41	0.872	1.064	5.861	0	529	Ochrobactrum anthropi	WP_038594996.1	Rhizobiales
89	Mame_04968	AQZ54260.1	hypothetical protein	375	124	104351	104725	+	4	0.863	0.808	0.328	0	529	Ochrobactrum anthropi	WP_038594994.1	Rhizobiales
90	Mame_04969	AQZ54261.1	Type IV secretory pathway, VirB4 component	3027	1008	104727	107753	+	553	0.988	6.196	110.843	1	1638161	Aureimonas sp. AU12	WP_062213165.1	Rhizobiales
91	Mame_04970	AQZ54262.1	hypothetical protein	837	278	107750	108586	+	7	2.029	1.582	0	0	794846	Sinorhizobium sp. CCBAU 05631	WP_037424780.1	Rhizobiales
92	Mame_04971	AQZ54263.1	hypothetical protein	720	239	108583	109302	+	7	1.893	1.71	0.477	0	794846	Sinorhizobium sp. CCBAU 05631	WP_037424782.1	Rhizobiales
93	Mame_04972	AQZ54264.1	hypothetical protein	594	197	109299	109892	+	7	2.01	1.769	0.441	0	794846	Sinorhizobium sp. CCBAU 05631	WP_037424784.1	Rhizobiales
94	Mame_04973	AQZ54265.1	hypothetical protein	1110	369	109892	111001	+	11	1.84	2.246	1.135	0	529	Ochrobactrum anthropi	WP_038594984.1	Rhizobiales
95	Mame_04974	AQZ54266.1	hypothetical protein	516	171	111001	111516	+	6	1.784	1.022	0.224	0	401562	Aureimonas ureilytica	WP_019998599.1	Rhizobiales
96	Mame_04975	AQZ54267.1	hypothetical protein	2220	739	111520	113739	+	299	1.945	3.414	22.373	0	794846	Sinorhizobium sp. CCBAU 05631	WP_037424791.1	Rhizobiales
97	Mame_04976	AQZ54268.1	Transposase	837	278	114227	115063	+	483	2.083	93.906	186.865	0	1653334	Rhizobiales bacterium HL-109	SCC81435.1	Rhizobiales
98	Mame_04977	AQZ54269.1	Putative protein-S-isoprenylcysteinemethyltransferase	594	197	115262	115855	-	140	1.073	17.086	13.796	0	506668	Bosea sp. BIWAKO-01	GAU81290.1	Rhizobiales
99	Mame_04978	AQZ54270.1	Protein of unknown function, DUF411	468	155	115864	116331	-	572	1.035	19.47	260.219	1	94625	Ochrobactrum intermedium	WP_006470269.1	Rhizobiales
100	Mame_04979	AQZ54271.1	BsSco	624	207	116348	116971	-	53	0.838	18.036	2.219	0	1768760	Bradyrhizobium sp. CCH10-C7	WP_062313574.1	Rhizobiales
101	Mame_04980	AQZ54272.1	hypothetical protein	501	166	116968	117468	-	566	2.127	203.932	59.02	0	1381123	Aliihoeflea sp. 2WW	WP_024587411.1	Rhizobiales
102	Mame_04981	AQZ54273.1	Lead, cadmium, zinc and mercury-transportingATPase	2241	746	117507	119747	-	570	1.651	139.611	114.749	0	913	Nitrobacter winogradskyi	WP_011316289.1	Rhizobiales
103	Mame_04982	AQZ54274.1	Copper export regulator	402	133	119814	120215	+	599	1.669	95.382	262.779	0	204799	Nitratireductor aquibiodomus	WP_025031828.1	Rhizobiales
104	Mame_04983	AQZ54275.1	hypothetical protein	321	106	120285	120605	-	577	0.684	149.833	111.898	0	1882682	Microvirga sp. V5/3M	ANY81286.1	Rhizobiales
105	Mame_04984	AQZ54276.1	hypothetical protein	306	101	121015	121320	-	2	1.193	0	0	0	NA		NA	NA
106	Mame_04985	AQZ54277.1	Twitching mobility protein	1209	402	121348	122556	-	549	2.055	6.85	122.312	1	794846	Sinorhizobium sp. CCBAU 05631	WP_037424821.1	Rhizobiales
107	Mame_04986	AQZ54278.1	hypothetical protein	915	304	122556	123470	-	516	1.899	3.507	125.361	1	401562	Aureimonas ureilytica	WP_019998593.1	Rhizobiales
108	Mame_04987	AQZ54279.1	hypothetical protein	504	167	123467	123970	-	16	2.048	1.387	1.996	0	794846	Sinorhizobium sp. CCBAU 05631	WP_037424825.1	Rhizobiales
109	Mame_04988	AQZ54280.1	DNA strand transferase TraA	3666	1221	124100	127765	-	41	2.937	10.075	0.528	0	794846	Sinorhizobium sp. CCBAU 05631	WP_050988352.1	Rhizobiales
110	Mame_04989	AQZ54281.1	conjugal transfer protein TraC	240	79	128065	128304	+	220	0.994	96.829	0.826	0	384	Rhizobium leguminosarum	WP_003551585.1	Rhizobiales
111	Mame_04990	AQZ54282.1	conjugal transfer protein TraD	255	84	128267	128521	+	51	1.937	17.394	2.002	0	529	Ochrobactrum anthropi	WP_038595068.1	Rhizobiales
112	Mame_04991	AQZ54283.1	DNA transport protein TraG	1860	619	128518	130377	+	39	1.902	2.857	4.589	0	681847	Labrenzia sp. DG1229	WP_029064089.1	Rhodobacterales
113	Mame_04992	AQZ54284.1	WGR domain protein	252	83	130380	130631	+	521	2.539	158.713	90.758	0	1458307	Octadecabacter temperatus	WP_049836234.1	Rhodobacterales
114	Mame_04993	AQZ54285.1	putative addiction module antidote protein	342	113	130724	131065	-	602	2.018	13.631	336.435	1	1211115	Chelatococcus sp. GW1	WP_019400443.1	Rhizobiales
115	Mame_04994	AQZ54286.1	putative addiction module killer protein	108	35	131070	131177	-	263	2.036	33.809	156.582	1	343	Xanthomonas translucens	WP_053833736.1	Xanthomonadales
116	Mame_04995	AQZ54287.1	hypothetical protein	174	57	131595	131768	-	0	0	0	0	0	NA		NA	NA
117	Mame_04996	AQZ54288.1	Adenosine monophosphate-protein transferase	915	304	132045	132959	-	201	1.859	37.54	8.828	0	794846	Sinorhizobium sp. CCBAU 05631	WP_050988362.1	Rhizobiales
118	Mame_04997	AQZ54289.1	hypothetical protein	210	69	132956	133165	-	3	2.029	0.545	0	0	794846	Sinorhizobium sp. CCBAU 05631	WP_037424985.1	Rhizobiales
119	Mame_04998	AQZ54290.1	hypothetical protein	432	143	133373	133804	-	2	1.01	0.288	0	0	794846	Sinorhizobium sp. CCBAU 05631	WP_037424832.1	Rhizobiales
120	Mame_04999	AQZ54291.1	hypothetical protein	321	106	134033	134353	-	146	3.155	32.694	30.334	0	1841652	Agrobacterium sp. 13-626	WP_065706757.1	Rhizobiales
121	Mame_05000	AQZ54292.1	Arsenate reductase	414	137	135326	135739	+	542	3.463	203.72	175.068	0	1492922	Gammaproteobacteria bacterium MFB021	WP_035474322.1	NA
122	Mame_05001	AQZ54293.1	arsenical resistance protein	729	242	135736	136464	+	578	2.058	50.407	388.427	0	653930	Pseudomonas bauzanensis	WP_036991887.1	Pseudomonadales
123	Mame_05002	AQZ54294.1	Arsenicte efflux membrane protein	1314	437	136480	137793	+	616	1.657	60.216	272.557	0	1121960	Halomonas zhanjiangensis	WP_018915898.1	Oceanospirillales
124	Mame_05003	AQZ54295.1	transcriptional regulator	828	275	137939	138766	-	274	2.069	17.251	107.374	1	1169855	Rhodobacteraceae bacterium PD-2	WP_023848428.1	Rhodobacterales
125	Mame_05004	AQZ54296.1	Phosphate regulon transcriptional regulatoryprotein PhoB	708	235	138852	139559	-	597	2.032	56.97	189.898	0	1569209	Paracoccus sp. PAMC 22219	WP_042252954.1	Rhodobacterales
126	Mame_05005	AQZ54297.1	PhoU-like phosphate uptake regulator	678	225	139590	140267	-	633	2.542	80.718	65.459	0	1618204	Puniceibacterium sp. IMCC21224	WP_047993755.1	Rhodobacterales
127	Mame_05006	AQZ54298.1	Phosphate import ATP-binding protein PstB	798	265	140289	141086	-	565	2.051	28.05	339.121	1	687412	Pseudorhodobacter aquimaris	WP_050528743.1	Rhodobacterales
128	Mame_05007	AQZ54299.1	Transposase	1245	414	141176	142420	-	454	1.031	57.735	84.735	0	1569353	Phaeobacter sp. S60	WP_018065830.1	Rhodobacterales
129	Mame_05008	AQZ54300.1	hypothetical protein	456	151	142968	143423	-	21	0.993	0.39	5.172	0	1862950	Rhizobiales bacterium NRL2	ANK81391.1	Rhizobiales
130	Mame_05009	AQZ54301.1	NADH dehydrogenase subunit A	228	75	143516	143743	-	20	0	0.831	11.419	0	1862950	Rhizobiales bacterium NRL2	ANK81390.1	Rhizobiales
131	Mame_05010	AQZ54302.1	hypothetical protein	858	285	143859	144716	-	123	0.947	7.393	48.301	1	314264	Roseovarius sp. 217	WP_009820197.1	Rhodobacterales
132	Mame_05011	AQZ54303.1	Ion channel	417	138	144834	145250	-	11	0.846	0.637	4.39	0	314264	Roseovarius sp. 217	WP_009820196.1	Rhodobacterales
133	Mame_05012	AQZ54304.1	Copper export regulator	420	139	145266	145685	-	591	2.837	157.844	242.757	0	766499	Citreicella sp. 357	WP_009503819.1	Rhodobacterales
134	Mame_05013	AQZ54305.1	Copper-transporting P-type ATPase	2508	835	145699	148206	-	558	0.907	38.004	285.246	1	1892596	Rhodobacteraceae bacterium CY02	WP_069301695.1	Rhodobacterales
135	Mame_05014	AQZ54306.1	Copper chaperone CopZ	207	68	148348	148554	+	557	1.007	35.133	243.51	1	1822257	Oceanibulbus sp. HI0082	WP_067941207.1	Rhodobacterales
136	Mame_05015	AQZ54307.1	Thiol-disulfide oxidoreductase D	729	242	148630	149358	-	444	1.175	79.071	124.165	0	1641875	Roseovarius atlanticus	WP_057796887.1	Rhodobacterales
137	Mame_05016	AQZ54308.1	putative bifunctional cbb3-type cytochrome coxidase subunit II/cytochrome c	477	158	149361	149837	-	300	1.235	16.8	125.925	1	340021	Thalassobius mediterraneus	WP_058320108.1	Rhodobacterales
138	Mame_05017	AQZ54309.1	Multicopper oxidase mco	1392	463	149837	151228	-	516	0.965	30.893	172.145	1	1822235	Roseovarius sp. HI0049	KZY46129.1	Rhodobacterales
139	Mame_05018	AQZ54310.1	G3-ADH subunit II	942	313	151278	152219	-	579	0.978	33.171	196.41	1	1739787	Pseudoruegeria sp. SF-16	WP_068118000.1	Rhodobacterales
140	Mame_05019	AQZ54311.1	Cytochrome c556	441	146	152221	152661	-	121	0	2.869	35.856	0	644107	Silicibacter lacuscaerulensis ITI-1157	EEX11353.1	Rhodobacterales
141	Mame_05020	AQZ54312.1	hypothetical protein	171	56	152636	152806	-	0	0	0	0	0	NA		NA	NA
142	Mame_05021	AQZ54313.1	putative bifunctional cbb3-type cytochrome coxidase subunit II/cytochrome c	459	152	153143	153601	-	289	1.043	7.747	158.061	1	540747	Roseovarius indicus	WP_057821410.1	Rhodobacterales
143	Mame_05022	AQZ54314.1	putative L,D-transpeptidase ErfK/SrfK precursor	576	191	153635	154210	-	527	1.039	1.272	294.278	1	540747	Roseovarius indicus	WP_057821842.1	Rhodobacterales
144	Mame_05023	AQZ54315.1	hypothetical protein	249	82	154427	154675	+	49	0.866	0	24.633	0	1758178	Celeribacter sp. NH195	WP_066707491.1	Rhodobacterales
145	Mame_05024	AQZ54316.1	Protein-disulfide isomerase	771	256	154931	155701	+	43	0.949	0	13.949	0	1739787	Pseudoruegeria sp. SF-16	WP_068117896.1	Rhodobacterales
146	Mame_05025	AQZ54317.1	Thiol:disulfide interchange protein DsbDprecursor	2115	704	155701	157815	+	511	0.81	2.682	182.014	1	258256	Pseudovibrio denitrificans	WP_054783185.1	Rhodobacterales
147	Mame_05026	AQZ54318.1	Cadmium, cobalt and zinc/H(+)-K(+) antiporter	945	314	157870	158814	+	601	0.955	21.671	174.237	1	382454	Algiphilus aromaticivorans	WP_043768236.1	Nevskiales
148	Mame_05027	AQZ54319.1	hypothetical protein	777	258	158807	159583	+	13	0.944	0.644	6.25	0	552061	Sediminimonas qiaohouensis	WP_026757027.1	Rhodobacterales
149	Mame_05028	AQZ54320.1	putative inner membrane transporter yiJE	915	304	159616	160530	+	51	0.949	1.993	14.111	0	540747	Roseovarius indicus	WP_057821352.1	Rhodobacterales
150	Mame_05029	AQZ54321.1	cytochrome c-type biogenesis protein CcmI	1167	388	160567	161733	-	449	0.738	61.532	27.731	0	1739787	Pseudoruegeria sp. SF-16	WP_068118011.1	Rhodobacterales
151	Mame_05030	AQZ54322.1	Cytochrome c-type biogenesis protein CcmHprecursor	477	158	161733	162209	-	332	1.097	87.795	39.327	0	321267	Shimia marina	WP_058239070.1	Rhodobacterales
152	Mame_05031	AQZ54323.1	Cytochrome c biogenesis protein CycY	564	187	162206	162769	-	575	2.872	163.162	123.24	0	1739787	Pseudoruegeria sp. SF-16	WP_068117916.1	Rhodobacterales
153	Mame_05032	AQZ54324.1	Cytochrome c-type biogenesis protein CcmF	2001	666	162774	164774	-	530	1.101	158.219	64.418	0	340021	Thalassobius mediterraneus	WP_058243009.1	Rhodobacterales
154	Mame_05033	AQZ54325.1	PQQ-dependent catabolism-associatedbeta-propeller protein	1014	337	164903	165916	-	84	0.954	2.213	18.514	0	1822257	Oceanibulbus sp. HI0082	WP_067941184.1	Rhodobacterales
155	Mame_05034	AQZ54326.1	hypothetical protein	315	104	166140	166454	-	143	1.005	2.218	43.925	0	1822257	Oceanibulbus sp. HI0082	WP_067941203.1	Rhodobacterales
156	Mame_05035	AQZ54327.1	Osmolarity sensor protein EnvZ	1410	469	166451	167860	-	305	1.289	17.694	92.016	1	314264	Roseovarius sp. 217	WP_009820186.1	Rhodobacterales
157	Mame_05036	AQZ54328.1	Transcriptional regulatory protein OmpR	723	240	167860	168582	-	585	1.528	84.099	226.137	0	314264	Roseovarius sp. 217	WP_009820185.1	Rhodobacterales
158	Mame_05037	AQZ54329.1	EF hand	588	195	168753	169340	+	0	0	0	0	0	NA		NA	NA
159	Mame_05038	AQZ54330.1	hypothetical protein	93	30	169444	169536	+	0	0	0	0	0	NA		NA	NA
160	Mame_05039	AQZ54331.1	hypothetical protein	387	128	169552	169938	+	537	1.016	63.96	234.039	0	540747	Roseovarius indicus	WP_057821354.1	Rhodobacterales
161	Mame_05040	AQZ54332.1	hypothetical protein	441	146	170026	170466	+	28	0.688	0	9.662	0	491388	Litoreibacter arenae	WP_051153790.1	Rhodobacterales
162	Mame_05041	AQZ54333.1	TVP38/TMEM64 family inner membrane protein YdjZ	672	223	170487	171158	+	289	0.765	4.14	85.648	1	314264	Roseovarius sp. 217	EAQ23369.1	Rhodobacterales
163	Mame_05042	AQZ54334.1	Prolipoprotein diacylglyceryl transferase	924	307	171264	172187	+	527	0.84	34.509	201.383	1	314271	Maritimibacter alkaliphilus HTCC2654	EAQ11665.1	Rhodobacterales
164	Mame_05043	AQZ54335.1	Putative protein-S-isoprenylcysteinemethyltransferase	762	253	172226	172987	+	568	1.012	26.006	161.652	1	1454002	Candidatus Accumulibacter sp. BA-91	KFB74130.1	NA
165	Mame_05044	AQZ54336.1	Ribonuclease	795	264	172995	173789	+	557	0	8.889	258.195	1	391613	Roseovarius sp. TM1035	WP_008282886.1	Rhodobacterales
166	Mame_05045	AQZ54337.1	Pyrimidine-nucleoside phosphorylase	1509	502	173786	175294	+	576	0.881	14.486	242.421	1	391613	Roseovarius sp. TM1035	WP_008282886.1	Rhodobacterales
167	Mame_05046	AQZ54338.1	Ribose-phosphate pyrophosphokinase 2	948	315	175291	176238	+	584	0.795	11.901	221.669	1	314264	Roseovarius sp. 217	WP_009820157.1	Rhodobacterales
168	Mame_05047	AQZ54339.1	Copper-transporting P-type ATPase	2355	784	176235	178589	+	547	0.894	123.018	219.891	0	391613	Roseovarius sp. TM1035	EDM30057.1	Rhodobacterales
169	Mame_05048	AQZ54340.1	Putative protein-S-isoprenylcysteinemethyltransferase	654	217	178874	179527	+	604	0.931	58.552	312.27	0	60890	Phaeobacter gallaeciensis	WP_024099374.1	Rhodobacterales
170	Mame_05049	AQZ54341.1	putative sulfite oxidase subunit YedZ	657	218	179661	180317	+	53	1.009	2.614	18.797	0	314264	Roseovarius sp. 217	EAQ23340.1	Rhodobacterales
171	Mame_05050	AQZ54342.1	Inner membrane transport protein YbaT	1344	447	180426	181769	+	542	0.813	10.821	227.632	1	314264	Roseovarius sp. 217	WP_009820152.1	Rhodobacterales
172	Mame_05051	AQZ54343.1	Transposase	711	236	181950	182660	+	476	0.913	43.56	203.454	0	1415756	Oceanicola sp. MCTG156(1a)	WP_036556559.1	Rhodobacterales
173	Mame_05052	AQZ54344.1	Transposase IS116/IS110/IS902 family protein	1230	409	182757	183986	-	265	1.693	37.177	45.371	0	68259	Streptomyces purpurogeneiscleroticus	WP_053610986.1	Streptomycetales
174	Mame_05053	AQZ54345.1	transposase	1575	524	184228	185802	+	0	0	0	0	0	NA		NA	NA
175	Mame_05054	AQZ54346.1	Copper resistance protein A precursor	1461	486	186532	187992	+	501	2.258	60.236	127.819	0	538381	Stappia indica	WP_067219180.1	Rhodobacterales
176	Mame_05055	AQZ54347.1	putative protein related to plant photosystem IIstability/assembly factor	861	286	188050	188910	+	108	0.97	7.289	16.847	0	531813	Pelagibacterium halotolerans	WP_014133002.1	Rhizobiales
177	Mame_05056	AQZ54348.1	hypothetical protein	621	206	188954	189574	-	0	0	0	0	0	NA		NA	NA
178	Mame_05057	AQZ54349.1	putative oxidoreductase CzcO	1113	370	189718	190830	-	544	1.849	10.831	179.315	1	187304	Labrenzia aggregata	WP_055661662.1	Rhodobacterales
179	Mame_05058	AQZ54350.1	Lipoprotein signal peptidase	465	154	190827	191291	-	585	1.792	59.154	145.755	0	455360	Thalassobaculum salexigens	XR_618038.1	Rhodospirillales
180	Mame_05059	AQZ54351.1	thiol:disulfide interchange protein precursor	744	247	191317	192060	-	617	2.884	124.615	78.497	0	455360	Thalassobaculum salexigens	XR_143928.2	Rhodospirillales
181	Mame_05060	AQZ54352.1	BsSco	621	206	192060	192680	-	589	2.997	230.397	73	0	187304	Labrenzia aggregata	WP_009452629.1	Rhodobacterales
182	Mame_05061	AQZ54353.1	zinc transporter ZitB	618	205	193173	193790	-	725	1.927	11.946	271.676	1	1231190	Nitratireductor indicus C115	EKF40242.1	Rhizobiales
183	Mame_05062	AQZ54354.1	Lead, cadmium, zinc and mercury-transportingATPase	2133	710	193857	195989	-	565	2.146	154.381	88.065	0	187304	Labrenzia aggregata	WP_040673348.1	Rhodobacterales
184	Mame_05063	AQZ54355.1	Thiol-disulfide oxidoreductase C	543	180	196175	196717	+	4	0	0.632	0.798	0	1231190	Nitratireductor indicus C115	EKF40240.1	Rhizobiales
185	Mame_05064	AQZ54356.1	hypothetical protein	234	77	196879	197112	-	518	0.464	138.567	133.683	0	381	Mesorhizobium loti	WP_059189833.1	Rhizobiales
186	Mame_05065	AQZ54357.1	putative transposase OrfB	981	326	197508	198488	-	399	1.867	63.623	215.569	0	1529006	Mesorhizobium sp. 1M-11	WP_054310152.1	Rhizobiales
187	Mame_05066	AQZ54358.1	Transposase	375	124	198485	198859	-	515	1.944	95.005	269.987	0	1692240	Shinella sp. GWS1	WP_053190956.1	Rhizobiales
188	Mame_05067	AQZ54359.1	Transposase	582	193	198903	199484	-	534	1.489	69.053	309.31	0	576117	Celeribacter halophilus	WP_066606648.1	Rhodobacterales
189	Mame_05068	AQZ54360.1	Arylsulfatase	1509	502	200039	201547	+	515	3.649	6.447	92.704	1	49319	Rubrobacter xylanophilus	WP_011565612.1	Rubrobacterales
190	Mame_05069	AQZ54361.1	Inner membrane transport permease YhhJ	1113	370	202278	203390	-	584	2.507	111.449	217.782	0	1692240	Shinella sp. GWS1	WP_050746393.1	Rhizobiales
191	Mame_05070	AQZ54362.1	putative ABC transporter ATP-binding proteinYbhF	2772	923	203394	206165	-	534	2.584	115.077	194.977	0	1340437	Agrobacterium sp. UNC420CL41Cvi	WP_020009836.1	Rhizobiales
192	Mame_05071	AQZ54363.1	Macrolide-specific efflux protein MacAprecursor	1059	352	206162	207220	-	561	2.054	94.382	146.974	0	1121830	Fodinicurvata fenggangensis	WP_026988090.1	Rhodospirillales
193	Mame_05072	AQZ54364.1	hypothetical protein	255	84	207760	208014	+	3	1.725	0	0.462	0	215813	Dinoroseobacter shibae	WP_012177125.1	Rhodobacterales
194	Mame_05073	AQZ54365.1	Transposase IS66 family protein	702	233	208032	208733	+	491	2.347	166.387	124.386	0	311402	Agrobacterium vitis S4	ACM39447.1	Rhizobiales
195	Mame_05074	AQZ54366.1	NADP-specific glutamate dehydrogenase	1356	451	208985	210340	-	535	1.016	43.792	351.653	0	561184	Mameliella alba	WP_043146576.1	Rhodobacterales
196	Mame_05075	AQZ54367.1	Transposase	309	102	210485	210793	-	64	1	11.532	34.935	0	1317124	Thioclava atlantica	WP_038148859.1	Rhodobacterales
197	Mame_05076	AQZ54368.1	Transposase	819	272	211092	211910	-	508	1.931	66.21	153.2	0	384	Rhizobium leguminosarum	WP_027690682.1	Rhizobiales
198	Mame_05077	AQZ54369.1	Transposase	834	277	212026	212859	-	472	2.197	112.788	193.075	0	1850094	Ensifer sp. CCBAU 251167	WP_065998921.1	Rhizobiales
199	Mame_05078	AQZ54370.1	Integrase core domain protein	588	195	213024	213611	-	485	2.255	166.578	107.29	0	1692241	Shinella sp. SUS2	WP_050747094.1	Rhizobiales
200	Mame_05079	AQZ54371.1	Type V secretory pathway, adhesin AidA	5166	1721	213941	219106	+	4	1.191	0	0.13	0	1317118	Roseivivax atlanticus	WP_043844347.1	Rhodobacterales
201	Mame_05080	AQZ54372.1	Transposase	459	152	219697	220155	+	325	1.013	38.517	63.112	1	1397530	Labrenzia sp. C1B10	WP_023000159.1	Rhodobacterales
202	Mame_05081	AQZ54373.1	Transposase	354	117	220136	220489	+	574	1.021	113.464	257.303	0	1397531	Labrenzia sp. C1B70	WP_023000161.1	Rhodobacterales
203	Mame_05082	AQZ54374.1	Transposase	795	264	220580	221374	+	418	0	78.562	129.174	0	1397530	Labrenzia sp. C1B10	WP_023000161.1	Rhodobacterales
204	Mame_05083	AQZ54375.1	Glucokinase	1254	417	221845	223098	-	537	0	12.871	163.748	1	1638161	Aureimonas sp. AU12	WP_062203352.1	Rhizobiales
205	Mame_05084	AQZ54376.1	Transposase IS66 family protein	711	236	223185	223895	+	486	2.104	96.111	173.219	0	1620421	Hoeflea sp. IMCC20628	WP_047032948.1	Rhizobiales
206	Mame_05085	AQZ54377.1	TRAP-type C4-dicarboxylate transport system,small permease component	507	168	224324	224830	+	62	1.29	1.983	16.862	0	561184	Mameliella alba	WP_052244815.1	Rhodobacterales
207	Mame_05086	AQZ54378.1	Neu5Ac permease	1344	447	224827	226170	+	523	2.132	47.594	143.047	0	935840	Chelativorans sp. J32	WP_028035268.1	Rhizobiales
208	Mame_05087	AQZ54379.1	Transcriptional regulator KdgR	828	275	226615	227442	+	430	1.085	7.948	57.038	1	1208324	Celeribacter indicus	WP_052453286.1	Rhodobacterales
209	Mame_05088	AQZ54380.1	Maleamate amidohydrolase	624	207	227453	228076	+	572	1.005	18.274	217.294	1	1208324	Celeribacter indicus	WP_043870083.1	Rhodobacterales
210	Mame_05089	AQZ54381.1	Organic hydroperoxide resistance transcriptionalregulator	522	173	228113	228634	-	306	0.945	6.307	116.756	1	1342299	Sulfitobacter geojensis	WP_064224195.1	Rhodobacterales
211	Mame_05090	AQZ54382.1	Benzoylformate decarboxylase	1761	586	228806	230566	-	415	0.9	21.758	78.773	1	1530186	Maribius sp. MOLA 401	WP_036181114.1	Rhodobacterales
212	Mame_05091	AQZ54383.1	putative permease, DMT superfamily	930	309	230602	231531	-	41	0.731	1.563	6.951	0	540747	Roseovarius indicus	WP_057819562.1	Rhodobacterales
213	Mame_05092	AQZ54384.1	hypothetical protein	444	147	231554	231997	-	56	1.316	7.735	12.372	0	1208324	Celeribacter indicus	WP_043870184.1	Rhodobacterales
214	Mame_05093	AQZ54385.1	4,5-dihydroxyphthalate decarboxylase	993	330	232011	233003	-	527	0.983	25.258	229.125	1	1415756	Oceanicola sp. MCTG156(1a)	WP_036562737.1	Rhodobacterales
215	Mame_05094	AQZ54386.1	Putative 4,5-dihydroxyphthalate dehydrogenase	1185	394	233015	234199	-	256	0.87	5.696	87.766	1	1208324	Celeribacter indicus	WP_043871782.1	Rhodobacterales
216	Mame_05095	AQZ54387.1	Phthalate dioxygenase reductase	942	313	234189	235130	-	528	1.029	7.409	205.858	1	314271	Maritimibacter alkaliphilus HTCC2654	EAQ11795.1	Rhodobacterales
217	Mame_05096	AQZ54388.1	Phthalate 4,5-dioxygenase oxygenase subunit	1278	425	235243	236520	+	521	1.015	17.462	175.373	1	1415756	Oceanicola sp. MCTG156(1a)	WP_036562709.1	Rhodobacterales
218	Mame_05097	AQZ54389.1	beta-ketoadipate pathway transcriptionalregulator, PcaR/PcaU/PobR family	792	263	236621	237412	-	312	1.008	9.894	42.162	0	540747	Roseovarius indicus	WP_057819564.1	Rhodobacterales
219	Mame_05098	AQZ54390.1	putative 3-hydroxybutyryl-CoA dehydrogenase	987	328	237751	238737	+	547	0	0.513	144.571	1	1208324	Celeribacter indicus	AJE45216.1	Rhodobacterales
220	Mame_05099	AQZ54391.1	2-formylbenzoate dehydrogenase	1461	486	238799	240259	-	542	0.91	24.427	194.545	1	1822232	Oceanibulbus sp. HI0040	WP_067922469.1	Rhodobacterales
221	Mame_05100	AQZ54392.1	Neu5Ac permease	1311	436	240330	241640	-	530	1.177	17.922	101.211	1	540747	Roseovarius indicus	WP_064258842.1	Rhodobacterales
222	Mame_05101	AQZ54393.1	TRAP-type C4-dicarboxylate transport system,small permease component	510	169	241633	242142	-	43	0.905	1.118	10.036	0	540747	Roseovarius indicus	WP_057819570.1	Rhodobacterales
223	Mame_05102	AQZ54394.1	C4-dicarboxylate-binding periplasmic proteinprecursor	1002	333	242257	243258	-	57	0.8	1.877	14.201	0	540747	Roseovarius indicus	WP_064258843.1	Rhodobacterales
224	Mame_05103	AQZ54395.1	hypothetical protein	276	91	243448	243723	-	11	0.852	0	4.636	0	1342299	Sulfitobacter geojensis	WP_064224156.1	Rhodobacterales
225	Mame_05104	AQZ54396.1	Neu5Ac permease	1908	635	243802	245709	-	507	0.868	7.011	139.218	1	1530186	Maribius sp. MOLA 401	WP_051928597.1	Rhodobacterales
226	Mame_05105	AQZ54397.1	TRAP transporter solute receptor, TAXI family	984	327	245706	246689	-	561	1.002	18.553	84.536	1	1530186	Maribius sp. MOLA 401	WP_036181116.1	Rhodobacterales
227	Mame_05106	AQZ54398.1	hypothetical protein	147	48	246908	247054	+	0	0	0	0	0	NA		NA	NA
228	Mame_05107	AQZ54399.1	Transposase IS116/IS110/IS902 family protein	876	291	247276	248151	+	524	0.532	153.258	136.278	0	935849	Paracoccus sp. J55	WP_028714619.1	Rhodobacterales
229	Mame_05108	AQZ54400.1	hypothetical protein	138	45	249258	249395	+	499	0	0	415.857	1	34002	Paracoccus alcaliphilus	ACX46651.1	Rhodobacterales
230	Mame_05109	AQZ54401.1	o-phthalyl amidase	1440	479	249546	250985	+	314	0.947	2.392	46.111	0	1423144	Phaeobacter gallaeciensis DSM 26640	AHD11796.1	Rhodobacterales
231	Mame_05110	AQZ54402.1	Transposase DDE domain protein	933	310	251416	252348	-	570	1.027	0	347.364	1	1208324	Celeribacter indicus	WP_007803217.1	Rhodobacterales
232	Mame_05111	AQZ54403.1	hypothetical protein	654	217	252542	253195	+	116	0.972	1.099	53.914	1	1666912	Rhodobacteraceae bacterium HL-91	CUX79876.1	Rhodobacterales
233	Mame_05112	AQZ54404.1	hypothetical protein	843	280	253433	254275	+	40	0.952	0.741	27.661	0	314271	Maritimibacter alkaliphilus HTCC2654	EAQ11743.1	Rhodobacterales
234	Mame_05113	AQZ54405.1	hypothetical protein	570	189	254334	254903	-	574	1.011	6.498	267.168	1	1208324	Celeribacter indicus	WP_007803220.1	Rhodobacterales
235	Mame_05114	AQZ54406.1	DNA binding domain, excisionase family	465	154	254900	255364	-	389	0.89	5.216	153.115	1	1208324	Celeribacter indicus	WP_007803221.1	Rhodobacterales
236	Mame_05115	AQZ54407.1	HTH DNA binding domain protein	1047	348	255514	256560	-	176	0.869	0.659	92.626	1	314271	Maritimibacter alkaliphilus HTCC2654	EAQ10524.1	Rhodobacterales
237	Mame_05116	AQZ54408.1	DNA-invertase hin	885	294	256808	257692	+	423	1	106.325	163.307	0	82367	Paracoccus pantotrophus	WP_024845493.1	Rhodobacterales
238	Mame_05117	AQZ54409.1	putative nucleic-acid-binding protein, containsPIN domain	405	134	257771	258175	-	509	1.023	29.533	184.448	1	82367	Paracoccus pantotrophus	WP_024845492.1	Rhodobacterales
239	Mame_05118	AQZ54410.1	putative addiction module antidote	228	75	258156	258383	-	304	0.967	30.721	117.602	1	412597	Paracoccus sp. TRP	WP_010400283.1	Rhodobacterales
