# Supplementary material for: The Composite 259-kb Plasmid of Martelella mediterranea DSM 17316T–A Natural Replicon with Functional RepABC Modules from Rhodobacteraceae and Rhizobiaceae
Source: Front Microbiol. 2017 Sep 21;8:1787. doi: 10.3389/fmicb.2017.01787 (PMC5613091; doi:10.3389/fmicb.2017.01787)
Supplement: Table S3 — HGT Analysis of Martelella mediterranea plasmid pMM170. [file Table3.XLSX]

## Sheet: plasmid3 -pMM170
	Table S3. HGT Analysis of Martelella mediterranea plasmid pMM170
#	#	locus_tag	protein_id	product	dna_length	protein_length	start_coord	end_coord	strand	Hits	Self	Close	Distal	HGT	MatchTaxID	MatchTaxName	Accession	order
1	1	Mame_05119	AQZ54411.1	plasmid partitioning protein RepA	1206	401	1	1206	+	550	2.53	296.528	57.092	0	56731	Rhizobium giardinii	WP_051108428.1	Rhizobiales
2	2	Mame_05120	AQZ54412.1	plasmid partitioning protein RepB2	987	328	1279	2265	+	527	1.919	175.517	17.228	0	56731	Rhizobium giardinii	WP_026203929.1	Rhizobiales
3	3	Mame_05121	AQZ54413.1	replication initiation protein RepC	1320	439	2424	3743	+	476	3.341	201.035	3.752	0	69279	Aquamicrobium defluvii	WP_035031608.1	Rhizobiales
4	4	Mame_05122	AQZ54414.1	HTH domain protein	675	224	3820	4494	-	562	1.342	81.002	147.323	1	1825933	Rhizobium sp. WYCCWR10014	WP_064653240.1	Rhizobiales
5	5	Mame_05123	AQZ54415.1	hypothetical protein	420	139	4629	5048	+	54	0.694	1.68	17.478	0	1825933	Rhizobium sp. WYCCWR10014	WP_064653238.1	Rhizobiales
6	6	Mame_05124	AQZ54416.1	putative ribonuclease FitB	423	140	5169	5591	-	537	0.996	137.318	136.859	1	1494590	Paramesorhizobium deserti	WP_068885159.1	Rhizobiales
7	7	Mame_05125	AQZ54417.1	prevent-host-death family protein	267	88	5588	5854	-	400	1.011	147.436	67.277	0	1287270	Mesorhizobium sp. LNJC386A00	WP_023739743.1	Rhizobiales
8	8	Mame_05126	AQZ54418.1	site-specific tyrosine recombinase XerD	1071	356	5999	7069	-	449	3.315	155.563	90.597	0	83263	Aminobacter aminovorans	AMS45318.1	Rhizobiales
9	9	Mame_05127	AQZ54419.1	hypothetical protein	954	317	7216	8169	+	388	3.5	101.184	17.002	0	1752398	Ensifer sp. YIC4027	WP_069456586.1	Rhizobiales
10	10	Mame_05128	AQZ54420.1	Segregation and condensation protein B	600	199	8274	8873	+	480	4.423	187.819	96.106	0	1585697	Agrobacterium arsenijevicii	WP_045023384.1	Rhizobiales
11	11	Mame_05129	AQZ54421.1	hypothetical protein	831	276	8940	9770	-	387	1.027	21.352	130.969	1	399	Neorhizobium galegae	WP_046610248.1	Rhizobiales
12	12	Mame_05130	AQZ54422.1	Antitoxin igA-2	324	107	9816	10139	-	588	1.047	61.024	323.293	1	1120688	Rhizobium sp. LC145	WP_046793663.1	Rhizobiales
13	13	Mame_05131	AQZ54423.1	hypothetical protein	360	119	10129	10488	-	496	0.807	24.731	239.269	1	1358416	Sinorhizobium sp. GL2	KSV61328.1	Rhizobiales
14	14	Mame_05132	AQZ54424.1	hypothetical protein	1944	647	10537	12480	-	165	1.002	69.56	41.085	1	384	Rhizobium leguminosarum	WP_018068213.1	Rhizobiales
15	15	Mame_05133	AQZ54425.1	hypothetical protein	600	199	13267	13866	+	0	0	0	0	0	NA		NA	NA
16	16	Mame_05134	AQZ54426.1	hypothetical protein	342	113	13856	14197	+	449	0	263.49	0.671	0	323655	Neorhizobium galegae bv. orientalis	CDZ72324.1	Rhizobiales
17	17	Mame_05135	AQZ54427.1	Hemolysin, plasmid	4539	1512	14592	19130	+	32	0.309	1.523	2.113	0	311410	Labrenzia alba	WP_055676013.1	Rhodobacterales
18	18	Mame_05136	AQZ54428.1	Transposase	1077	358	19190	20266	+	485	0	29.544	123.77	1	121719	Pannonibacter phragmitetus	WP_050472634.1	Rhodobacterales
19	19	Mame_05137	AQZ54429.1	Poly(beta-D-mannuronate) C5 epimerase 7	1335	444	20373	21707	+	42	0	0.988	4.913	0	192	Azospirillum brasilense	EZQ06503.1	Rhodospirillales
20	20	Mame_05138	AQZ54430.1	Type I secretion system ATP-binding proteinPrsD	1716	571	21720	23435	+	514	1.479	24.289	183.535	1	217219	Meganema perideroedes	WP_018634190.1	Rhizobiales
21	21	Mame_05139	AQZ54431.1	Type I secretion system membrane fusion proteinPrsE	1296	431	23437	24732	+	526	1.411	58.054	91.453	1	1889770	Thioclava sp. SK-1	WP_066011380.1	Rhodobacterales
22	22	Mame_05140	AQZ54432.1	Hydroxypyruvate isomerase	792	263	25482	26273	+	527	2.344	68.407	112.815	1	384	Rhizobium leguminosarum	WP_003542437.1	Rhizobiales
23	23	Mame_05141	AQZ54433.1	hypothetical protein	222	73	26734	26955	-	1	1.021	0	0	0	NA		NA	NA
24	24	Mame_05142	AQZ54434.1	DNA-binding transcriptional repressor AcrR	660	219	27076	27735	-	560	1.275	0	159.417	1	121292	Pseudarthrobacter sulfonivorans	WP_058930601.1	Micrococcales
25	25	Mame_05143	AQZ54435.1	carbohydrate ABC transporter,N-acetylglucosamine/diacetylchitobiose-binding protein	1296	431	28035	29330	+	338	1.294	4.749	54.831	1	1736395	Arthrobacter sp. Soil736	WP_056624118.1	Micrococcales
26	26	Mame_05144	AQZ54436.1	Trehalose transport system permease proteinSugA	945	314	29352	30296	+	547	1.365	9.628	130.257	1	1736328	Rathayibacter sp. Leaf299	WP_055785241.1	Micrococcales
27	27	Mame_05145	AQZ54437.1	Inner membrane ABC transporter permease proteinYcjP	816	271	30293	31108	+	529	1.478	23.024	146.556	1	1610703	Arthrobacter sp. SPG23	WP_043477898.1	Micrococcales
28	28	Mame_05146	AQZ54438.1	L-threonine 3-dehydrogenase	1011	336	31132	32142	+	588	0.923	0.197	112.201	1	661329	Herbiconiux solani	WP_066039778.1	Micrococcales
29	29	Mame_05147	AQZ54439.1	Endo-beta-mannanase	1053	350	32198	33250	+	13	1.034	0	2.956	0	131568	Kineococcus radiotolerans	WP_012086798.1	Kineosporiales
30	30	Mame_05148	AQZ54440.1	D-lactate dehydrogenase	1704	567	33296	34999	+	518	0.987	10.574	279.551	1	531813	Pelagibacterium halotolerans	WP_014129444.1	Rhizobiales
31	31	Mame_05149	AQZ54441.1	sn-glycerol-3-phosphate import ATP-bindingprotein UgpC	1080	359	35003	36082	+	555	1.603	328.616	21.351	0	1121252	Cucumibacter marinus	WP_029041923.1	Rhizobiales
32	32	Mame_05150	AQZ54442.1	1,5-anhydro-D-fructose reductase	1032	343	36143	37174	+	492	2.303	154.501	56.294	0	398	Rhizobium tropici	WP_047613078.1	Rhizobiales
33	33	Mame_05151	AQZ54443.1	D-galactonate dehydratase	1155	384	37252	38406	-	546	1.328	198.475	83.086	0	1500304	Rhizobium sp. CF394	WP_037137270.1	Rhizobiales
34	34	Mame_05152	AQZ54444.1	Starvation-sensing protein RspA	1206	401	38416	39621	-	550	1.026	30.532	347.371	1	1336743	Agrobacterium sp. D14	WP_059754855.1	Rhizobiales
35	35	Mame_05153	AQZ54445.1	Glutathione import ATP-binding protein GsiA	1686	561	39635	41320	-	493	4.21	139.529	108.534	1	1612624	Pararhizobium polonicum	WP_068950609.1	Rhizobiales
36	36	Mame_05154	AQZ54446.1	Stage 0 sporulation protein KC	1146	381	41317	42462	-	515	5.204	163.494	78.974	0	379	Rhizobium	WP_062578069.1	Rhizobiales
37	37	Mame_05155	AQZ54447.1	Dipeptide transport system permease proteinDppB	987	328	42459	43445	-	580	6.311	215.513	94.057	0	1882682	Microvirga sp. V5/3M	ANY81050.1	Rhizobiales
38	38	Mame_05156	AQZ54448.1	putative ABC transporter-binding proteinprecursor	1926	641	43578	45503	-	489	4.185	125.521	48.027	1	1144314	Rhizobium sp. CF142	WP_007819523.1	Rhizobiales
39	39	Mame_05157	AQZ54449.1	putative HTH-type transcriptional regulatorYdfH	684	227	45769	46452	+	292	0.879	104.527	24.2	0	1042326	Rhizobium sp. IBUN	WP_025658554.1	Rhizobiales
40	40	Mame_05158	AQZ54450.1	Transposase IS116/IS110/IS902 family protein	252	83	47197	47448	+	513	2.526	64.557	207.046	1	1077947	Pseudorhodobacter antarcticus	WP_050518966.1	Rhodobacterales
41	41	Mame_05159	AQZ54451.1	putative HTH-type transcriptional regulatorYdfH	681	226	47463	48143	-	559	0.956	21.857	150.825	1	1230587	Sinorhizobium meliloti Rm41	CCM70294.1	Rhizobiales
42	42	Mame_05160	AQZ54452.1	Phosphoglycolate phosphatase	705	234	48369	49073	+	512	1.015	30.902	129.219	1	406341	Bosea sp. WAO	WP_066474715.1	Rhizobiales
43	43	Mame_05161	AQZ54453.1	Glutamate/aspartate periplasmic-binding proteinprecursor	873	290	49103	49975	+	554	0.95	8.429	228.445	1	406341	Bosea sp. WAO	WP_066474714.1	Rhizobiales
44	44	Mame_05162	AQZ54454.1	putative glutamine ABC transporter permeaseprotein GlnM	708	235	50019	50726	+	659	0.987	59.123	262.647	1	406341	Bosea sp. WAO	WP_066474711.1	Rhizobiales
45	45	Mame_05163	AQZ54455.1	Glutamate/aspartate transport system permeaseprotein GltK	660	219	50739	51398	+	649	0.861	83.197	177.526	1	406341	Bosea sp. WAO	WP_066474708.1	Rhizobiales
46	46	Mame_05164	AQZ54456.1	Glutamine transport ATP-binding protein GlnQ	744	247	51446	52189	+	708	1.02	114.092	356.824	1	1230587	Sinorhizobium meliloti Rm41	CCM70299.1	Rhizobiales
47	47	Mame_05165	AQZ54457.1	L-threonine dehydratase catabolic TdcB	1002	333	52191	53192	+	557	1.003	109.959	124.626	1	1230587	Sinorhizobium meliloti Rm41	CCM70300.1	Rhizobiales
48	48	Mame_05166	AQZ54458.1	Aspartate aminotransferase	1221	406	53212	54432	+	493	1.016	19.459	162.946	1	571254	Ochrobactrum rhizosphaerae	WP_024896662.1	Rhizobiales
49	49	Mame_05167	AQZ54459.1	putative endoribonuclease L-PSP	447	148	54432	54878	+	533	1.017	19.895	154.416	1	1297865	Bradyrhizobium sp. OHSU_III	WP_024580396.1	Rhizobiales
50	50	Mame_05168	AQZ54460.1	Metallo-beta-lactamase superfamily protein	654	217	55158	55811	-	117	2.82	0.881	33.323	0	104099	Acetobacter orleanensis	WP_048834753.1	Rhodospirillales
51	51	Mame_05169	AQZ54461.1	putative oxidoreductase	705	234	55867	56571	-	144	1.561	3.005	45.304	1	1358417	Sinorhizobium sp. Sb3	WP_058327750.1	Rhizobiales
52	52	Mame_05170	AQZ54462.1	transcriptional regulator SlyA	489	162	56666	57154	+	131	2.419	1.69	39.591	0	1358417	Sinorhizobium sp. Sb3	WP_058327751.1	Rhizobiales
53	53	Mame_05172	AQZ54463.1	Gluconate 5-dehydrogenase	768	255	58226	58993	-	544	0.89	38.261	214.467	1	380	Sinorhizobium fredii	WP_012706505.1	Rhizobiales
54	54	Mame_05173	AQZ54464.1	Sulfopropanediol 3-dehydrogenase	1311	436	59001	60311	-	563	1.036	81.251	347.109	1	1120045	Rhizobium grahamii	WP_016558535.1	Rhizobiales
55	55	Mame_05174	AQZ54465.1	Glutamyl-tRNA(Gln) amidotransferase subunit A	1371	456	60351	61721	-	527	1.184	26.138	86.803	1	1397530	Labrenzia sp. C1B10	WP_023001269.1	Rhodobacterales
56	56	Mame_05175	AQZ54466.1	hypothetical protein	144	47	61711	61854	-	0	0	0	0	0	NA		NA	NA
57	57	Mame_05176	AQZ54467.1	putative ester cyclase	1179	392	62052	63230	+	558	1.049	22.956	174.155	1	1397530	Labrenzia sp. C1B10	WP_023001271.1	Rhodobacterales
58	58	Mame_05177	AQZ54468.1	Maltose-binding periplasmic protein	1236	411	63291	64526	+	196	0.921	16.455	69.482	1	1397530	Labrenzia sp. C1B10	ERP90716.1	Rhodobacterales
59	59	Mame_05178	AQZ54469.1	Inner membrane ABC transporter permease proteinYcjO	1035	344	64589	65623	+	230	1.351	24.916	78.946	1	441103	Tropicibacter naphthalenivorans	WP_058249128.1	Rhodobacterales
60	60	Mame_05179	AQZ54470.1	Trehalose transport system permease proteinSugB	879	292	65620	66498	+	559	1.25	37.973	170.311	1	1397531	Labrenzia sp. C1B70	WP_023001275.1	Rhodobacterales
61	61	Mame_05180	AQZ54471.1	sn-glycerol-3-phosphate import ATP-bindingprotein UgpC	1059	352	66502	67560	+	530	2.631	132.494	165.645	1	1397530	Labrenzia sp. C1B10	WP_023001275.1	Rhodobacterales
62	62	Mame_05181	AQZ54472.1	Cryptic asc operon repressor	999	332	67613	68611	+	571	1.017	22.102	218.686	1	1397530	Labrenzia sp. C1B10	WP_031269437.1	Rhodobacterales
63	63	Mame_05182	AQZ54473.1	Cupin domain protein	960	319	68784	69743	+	457	1.028	15.757	180.681	1	936134	Ensifer sp. USDA 6670	WP_029960271.1	Rhizobiales
64	64	Mame_05183	AQZ54474.1	Lipase 3 precursor	687	228	69746	70432	+	521	0.995	32.358	169.947	1	379347	Ruegeria mobilis	WP_065322596.1	Rhodobacterales
65	65	Mame_05184	AQZ54475.1	bifunctional hexulose-6-phosphatesynthase/ribonuclease regulator	702	233	70420	71121	+	331	0.793	53.167	70.19	1	390641	Wenxinia marina	WP_018301260.1	Rhodobacterales
66	66	Mame_05185	AQZ54476.1	Sulfopropanediol 3-dehydrogenase	1287	428	71132	72418	+	587	1.017	79.807	245.241	1	1397531	Labrenzia sp. C1B70	WP_023001269.1	Rhodobacterales
67	67	Mame_05186	AQZ54477.1	Chb operon repressor	888	295	72469	73356	-	576	1.037	0.565	113.196	1	379	Rhizobium	WP_062584898.1	Rhizobiales
68	68	Mame_05187	AQZ54478.1	Maltose-binding periplasmic protein	1293	430	73477	74769	+	313	1.246	35.888	25.636	0	379	Rhizobium	WP_062584900.1	Rhizobiales
69	69	Mame_05188	AQZ54479.1	Inner membrane ABC transporter permease proteinYcjO	885	294	74861	75745	+	543	1.553	32.709	150.391	1	379	Rhizobium	WP_062601861.1	Rhizobiales
70	70	Mame_05189	AQZ54480.1	Trehalose transport system permease proteinSugB	897	298	75747	76643	+	526	1.609	44.99	84.968	1	379	Rhizobium	WP_062584905.1	Rhizobiales
71	71	Mame_05190	AQZ54481.1	Maltose/maltodextrin import ATP-binding proteinMalK	1107	368	76648	77754	+	561	4.237	84.313	214.674	1	379	Rhizobium	WP_062584907.1	Rhizobiales
72	72	Mame_05191	AQZ54482.1	Glucose--fructose oxidoreductase precursor	1017	338	77767	78783	+	281	1.019	29.935	35.393	0	379	Rhizobium	WP_062584909.1	Rhizobiales
73	73	Mame_05192	AQZ54483.1	Trehalose utilization protein	747	248	78780	79526	+	529	1.026	52.935	259.685	1	1050720	Agrobacterium tumefaciens F2	EGP55505.1	Rhizobiales
74	74	Mame_05193	AQZ54484.1	Choline-sulfatase	1398	465	79531	80928	+	464	0.912	0	94.268	1	404900	Geminicoccus roseus	WP_027133024.1	NA
75	75	Mame_05194	AQZ54485.1	Arylsulfatase	1539	512	80928	82466	+	509	2.889	25.564	201.532	1	1472418	Falsirhodobacter sp. alg1	WP_062763347.1	Rhodobacterales
76	76	Mame_05195	AQZ54486.1	Arylsulfatase	1578	525	82463	84040	+	489	1.762	7.342	57.782	1	531813	Pelagibacterium halotolerans	WP_014130432.1	Rhizobiales
77	77	Mame_05196	AQZ54487.1	HTH-type transcriptional regulator	366	121	84052	84417	+	563	2.012	96.207	249.338	1	1144314	Rhizobium sp. CF142	WP_007821180.1	Rhizobiales
78	78	Mame_05197	AQZ54488.1	Activator of Hsp90 ATPase	474	157	84398	84871	+	584	0	87.957	220.715	1	1736545	Rhizobium sp. Root483D2	WP_060636402.1	Rhizobiales
79	79	Mame_05198	AQZ54489.1	putative manganese-dependent inorganicpyrophosphatase	1170	389	85065	86234	+	496	0	50.253	106.363	1	1169855	Rhodobacteraceae bacterium PD-2	WP_023849697.1	Rhodobacterales
80	80	Mame_05199	AQZ54490.1	hypothetical protein	384	127	86670	87053	-	338	0	14.844	124.565	1	1502724	Devosia sp. LC5	WP_035099756.1	Rhizobiales
81	81	Mame_05200	AQZ54491.1	hopanoid-associated sugar epimerase	336	111	87144	87479	-	500	0.329	17.183	170.552	1	1107881	Sinorhizobium meliloti CCNWSX0020	EHK75028.1	Rhizobiales
82	82	Mame_05201	AQZ54492.1	Nicotinate degradation protein R	447	148	87484	87930	-	376	1.017	19.518	104.405	1	1107881	Sinorhizobium meliloti CCNWSX0020	EHK75027.1	Rhizobiales
83	83	Mame_05202	AQZ54493.1	D-malate degradation protein R	903	300	88200	89102	-	511	1.599	174.408	164.92	0	1500306	Rhizobium sp. OK494	WP_037200099.1	Rhizobiales
84	84	Mame_05203	AQZ54494.1	hypothetical protein	96	31	89199	89294	+	0	0	0	0	0	NA		NA	NA
85	85	Mame_05204	AQZ54495.1	hypothetical protein	321	106	89360	89680	+	485	1.764	214.685	134.99	0	384	Rhizobium leguminosarum	WP_020052500.1	Rhizobiales
86	86	Mame_05205	AQZ54496.1	D-malate degradation protein R	900	299	89781	90680	-	516	1.498	62.561	226.861	1	384	Rhizobium leguminosarum	WP_025395835.1	Rhizobiales
87	87	Mame_05206	AQZ54497.1	D-beta-hydroxybutyrate dehydrogenase	834	277	90774	91607	+	524	1.337	40.716	214.851	1	1494590	Paramesorhizobium deserti	WP_068884479.1	Rhizobiales
88	88	Mame_05207	AQZ54498.1	D-malate degradation protein R	921	306	91794	92714	-	512	0.969	131.128	110.639	1	171437	Tistrella mobilis	WP_014744967.1	Rhodospirillales
89	89	Mame_05208	AQZ54499.1	N-acyl homoserine lactonase	993	330	92885	93877	+	520	1.63	117.725	51.443	1	1229491	Bradyrhizobium lupini HPC(L)	EKJ96553.1	Rhizobiales
90	90	Mame_05209	AQZ54500.1	Catechol 1,2-dioxygenase 2	588	195	93907	94494	+	491	1.023	51.784	202.796	1	1138170	Rhizobium sp. HBR26	SCB58438.1	Rhizobiales
91	91	Mame_05210	AQZ54501.1	NAD(P)H azoreductase	885	294	94536	95420	-	552	1.377	13.203	187.355	1	1380391	Dongia sp. URHE0060	WP_028097923.1	Rhodospirillales
92	92	Mame_05211	AQZ54502.1	Exoenzyme S synthesis regulatory protein ExsA	924	307	95536	96459	+	555	2.329	74.848	169.149	1	384	Rhizobium leguminosarum	WP_047560405.1	Rhizobiales
93	93	Mame_05212	AQZ54503.1	Phospholipid N-methyltransferase	672	223	96443	97114	-	568	0.984	210.349	103.432	0	384	Rhizobium leguminosarum	WP_017957208.1	Rhizobiales
94	94	Mame_05213	AQZ54504.1	Fatty acyl-CoA reductase	981	326	97195	98175	-	514	1.011	78.752	198.788	1	137721	Azospirillum sp. B506	WP_042703548.1	Rhodospirillales
95	95	Mame_05214	AQZ54505.1	hypothetical protein	369	122	98197	98565	-	304	0.857	13.967	112.29	1	375	Bradyrhizobium japonicum	WP_041953445.1	Rhizobiales
96	96	Mame_05215	AQZ54506.1	putative sulfoacetate transporter SauU	1311	436	98621	99931	-	466	0.821	21.99	75.432	1	29449	Rhizobium etli	WP_040141255.1	Rhizobiales
97	97	Mame_05216	AQZ54507.1	L-rhamnose operon regulatory protein RhaS	1008	335	100040	101047	+	537	1.473	67.607	194.045	1	29449	Rhizobium etli	WP_040141256.1	Rhizobiales
98	98	Mame_05217	AQZ54508.1	hypothetical protein	1035	344	101716	102750	+	6	2.739	0	0.182	0	314270	Rhodobacteraceae bacterium HTCC2083	WP_009828781.1	Rhodobacterales
99	99	Mame_05218	AQZ54509.1	Alpha/beta hydrolase family protein	1548	515	102754	104301	-	26	2.775	0.671	2.021	0	1185766	Thioclava dalianensis	WP_038061754.1	Rhodobacterales
100	100	Mame_05219	AQZ54510.1	Bacterial Cytochrome Ubiquinol Oxidase	567	188	104258	104824	-	1	1.032	0	0	0	NA		NA	NA
101	101	Mame_05220	AQZ54511.1	Zinc-type alcohol dehydrogenase-like protein	1014	337	104839	105852	-	588	1.828	165.242	197.464	0	384	Rhizobium leguminosarum	WP_003592431.1	Rhizobiales
102	102	Mame_05221	AQZ54512.1	putative HTH-type transcriptional regulatorYybR	213	70	105975	106187	+	572	2.106	203.427	230.122	0	29449	Rhizobium etli	WP_020919287.1	Rhizobiales
103	103	Mame_05222	AQZ54513.1	PAS fold protein	663	220	106973	107635	+	0	0	0	0	0	NA		NA	NA
104	104	Mame_05223	AQZ54514.1	Blue-light-activated histidine kinase 1	849	282	107927	108775	+	518	2.37	130.73	30.531	0	1502724	Devosia sp. LC5	WP_035103588.1	Rhizobiales
105	105	Mame_05224	AQZ54515.1	Extracellular serine protease precursor	3375	1124	109225	112599	+	94	0.903	2.275	14.408	0	281091	Azorhizobium doebereinerae	WP_051357435.1	Rhizobiales
106	106	Mame_05225	AQZ54516.1	HTH-type transcriptional repressor CytR	996	331	112618	113613	-	519	1.817	32.618	147.837	1	1532558	Rhizobium sp. YS-1r	WP_037158179.1	Rhizobiales
107	107	Mame_05226	AQZ54517.1	Glucosamine-6-phosphate deaminase	804	267	113794	114597	+	518	1.917	43.961	232.34	1	1532558	Rhizobium sp. YS-1r	WP_037159818.1	Rhizobiales
108	108	Mame_05227	AQZ54518.1	putative protein containing SIS (SugarISomerase) phosphosugar binding domain protein	783	260	114587	115369	+	550	2.692	40.792	159.706	1	690585	Rhizobium vignae	WP_051904089.1	Rhizobiales
109	109	Mame_05228	AQZ54519.1	N-acetylglucosamine-6-phosphate deacetylase	1146	381	115366	116511	+	476	1.585	25.135	102.852	1	399	Neorhizobium galegae	WP_046632745.1	Rhizobiales
110	110	Mame_05229	AQZ54520.1	Neutral/alkaline non-lysosomal ceramidase	1275	424	116508	117782	+	251	1.492	21.124	22.447	0	1532558	Rhizobium sp. YS-1r	WP_037158170.1	Rhizobiales
111	111	Mame_05230	AQZ54521.1	Lactose-binding protein precursor	1302	433	117872	119173	+	305	2.038	42.525	25.392	0	1532558	Rhizobium sp. YS-1r	WP_052183191.1	Rhizobiales
112	112	Mame_05231	AQZ54522.1	Lactose transport system permease protein LacF	888	295	119307	120194	+	541	2.042	37.217	139.081	1	399	Neorhizobium galegae	WP_046632738.1	Rhizobiales
113	113	Mame_05232	AQZ54523.1	L-arabinose transport system permease proteinAraQ	882	293	120191	121072	+	548	2.546	49.545	148.155	1	399	Neorhizobium galegae	WP_046641121.1	Rhizobiales
114	114	Mame_05233	AQZ54524.1	N-acylglucosamine 2-epimerase (GlcNAc2-epimerase)	1230	409	121075	122304	+	55	1.928	28.602	1.967	0	1532558	Rhizobium sp. YS-1r	WP_037158156.1	Rhizobiales
115	115	Mame_05234	AQZ54525.1	sn-glycerol-3-phosphate import ATP-bindingprotein UgpC	1071	356	122309	123379	+	530	1.961	301.329	28.827	0	1532558	Rhizobium sp. YS-1r	WP_037158154.1	Rhizobiales
116	116	Mame_05235	AQZ54526.1	Transcriptional activator NphR	228	75	123463	123690	-	493	1.014	15.759	221.215	1	379	Rhizobium	WP_062584898.1	Rhizobiales
117	117	Mame_05236	AQZ54527.1	insertion element IS2 transposase InsD	930	309	123687	124616	-	508	0.582	173.706	152.744	0	1496690	Rhizobium sp. MGL06	WP_029621332.1	Rhizobiales
118	118	Mame_05237	AQZ54528.1	hypothetical protein	531	176	125128	125658	+	497	1.04	190.912	124.765	0	925818	Methylobacterium sp. AMS5	WP_060768953.1	Rhizobiales
119	119	Mame_05238	AQZ54529.1	hypothetical protein	618	205	125765	126382	+	1	0.812	0	0	0	NA		NA	NA
120	120	Mame_05239	AQZ54530.1	GDSL-like Lipase/Acylhydrolase	669	222	126556	127224	+	564	2.564	215.089	35.167	0	171674	Inquilinus limosus	WP_034833999.1	Rhodospirillales
121	121	Mame_05240	AQZ54531.1	L-lactate utilization operon repressor	576	191	127506	128081	+	530	1.4	42.149	118.254	1	1042378	Oceanicola sp. S124	WP_010142271.1	Rhodobacterales
122	122	Mame_05241	AQZ54532.1	Muconate cycloisomerase 1	1164	387	128514	129677	+	542	0.994	1.304	94.587	1	1736537	Devosia sp. Root436	WP_056256729.1	Rhizobiales
123	123	Mame_05242	AQZ54533.1	Tripartite tricarboxylate transporter familyreceptor	879	292	130075	130953	+	524	1.225	3.348	122.802	1	1736537	Devosia sp. Root436	WP_056256725.1	Rhizobiales
124	124	Mame_05243	AQZ54534.1	Tripartite tricarboxylate transporter TctBfamily protein	510	169	131008	131517	+	1	0.784	0	0	0	NA		NA	NA
125	125	Mame_05244	AQZ54535.1	Tripartite tricarboxylate transporter TctAfamily protein	1491	496	131527	133017	+	532	1.878	7.358	186.649	1	1736537	Devosia sp. Root436	WP_056256718.1	Rhizobiales
126	126	Mame_05245	AQZ54536.1	L-arabonate dehydratase	1740	579	133046	134785	+	500	1.873	232.248	150.831	0	1397530	Labrenzia sp. C1B10	WP_031268179.1	Rhodobacterales
127	127	Mame_05246	AQZ54537.1	4-hydroxy-tetrahydrodipicolinate synthase	909	302	134799	135707	+	525	0.957	89.39	112.456	1	1397108	Celeribacter marinus	WP_062217055.1	Rhodobacterales
128	128	Mame_05247	AQZ54538.1	Tripartite tricarboxylate transporter TctAfamily protein	1539	512	135842	137380	-	528	1.191	32.127	125.566	1	866350	Halomonas sp. KHS3	WP_041157762.1	Oceanospirillales
129	129	Mame_05248	AQZ54539.1	Tripartite tricarboxylate transporter TctBfamily protein	474	157	137380	137853	-	19	0.984	1.261	4.779	0	1346287	Halomonas sp. A3H3	WP_022521777.1	Oceanospirillales
130	130	Mame_05249	AQZ54540.1	Tripartite tricarboxylate transporter familyreceptor	972	323	137935	138906	-	527	1.666	28.978	118.564	1	1618204	Puniceibacterium sp. IMCC21224	WP_047996643.1	Rhodobacterales
131	131	Mame_05250	AQZ54541.1	hypothetical protein	327	108	139169	139495	+	589	0.87	61.195	143.242	1	1616823	Thalassospira sp. HJ	WP_044827538.1	Rhodospirillales
132	132	Mame_05251	AQZ54542.1	L-2-keto-3-deoxyarabonate dehydratase	906	301	139568	140473	-	529	1.746	138.272	66.535	1	1618204	Puniceibacterium sp. IMCC21224	WP_047996645.1	Rhodobacterales
133	133	Mame_05252	AQZ54543.1	putative HTH-type transcriptional regulatorYdfH	762	253	140557	141318	-	523	1.015	76.103	94.791	1	1618204	Puniceibacterium sp. IMCC21224	KMK68958.1	Rhodobacterales
134	134	Mame_05253	AQZ54544.1	hypothetical protein	216	71	141503	141718	+	1	1.049	0	0	0	NA		NA	NA
135	135	Mame_05254	AQZ54545.1	4-hydroxy-tetrahydrodipicolinate synthase	906	301	141792	142697	+	516	1.02	182.601	118.278	0	216596	Rhizobium leguminosarum bv. viciae 3841	CAK11946.1	Rhizobiales
136	136	Mame_05255	AQZ54546.1	D-3-phosphoglycerate dehydrogenase	957	318	142697	143653	+	545	0.954	7.792	156.853	1	1618204	Puniceibacterium sp. IMCC21224	WP_053079040.1	Rhodobacterales
137	137	Mame_05256	AQZ54547.1	Acetolactate synthase isozyme 2 large subunit	1677	558	143688	145364	+	545	0.969	54.512	197.781	1	93683	Roseivivax halodurans	WP_037262867.1	Rhodobacterales
138	138	Mame_05257	AQZ54548.1	L-arabonate dehydratase	1737	578	145361	147097	+	500	1.818	232.953	142.791	0	651183	Aurantimonas manganoxydans	WP_009208054.1	Rhizobiales
139	139	Mame_05258	AQZ54549.1	LysR substrate binding domain protein	369	122	147214	147582	+	23	1	1.073	5.186	0	399	Neorhizobium galegae	WP_046635647.1	Rhizobiales
140	140	Mame_05259	AQZ54550.1	GMC oxidoreductase	210	69	148388	148597	+	482	1.667	99.19	194.179	1	384	Rhizobium leguminosarum	WP_003591905.1	Rhizobiales
141	141	Mame_05260	AQZ54551.1	HTH-type transcriptional repressor CytR	1083	360	148927	150009	-	562	1.219	35.41	109.327	1	398	Rhizobium tropici	WP_047631181.1	Rhizobiales
142	142	Mame_05261	AQZ54552.1	Xylose isomerase-like TIM barrel	813	270	150369	151181	+	534	1.572	118.414	54.923	1	1841653	Rhizobium sp. AC27/96	WP_068391705.1	Rhizobiales
143	143	Mame_05262	AQZ54553.1	Inositol 2-dehydrogenase	1071	356	151211	152281	+	510	0.993	42.079	100.67	1	1298866	Bacillus sp. URHB0009	WP_027320737.1	Bacillales
144	144	Mame_05263	AQZ54554.1	putative arabinose-binding protein precursor	1284	427	152332	153615	+	265	1.419	9.037	46.188	1	1795630	Frondihabitans sp. PAMC 28766	WP_066274759.1	Micrococcales
145	145	Mame_05264	AQZ54555.1	Trehalose transport system permease proteinSugA	894	297	153641	154534	+	546	1.465	15.597	131.929	1	398	Rhizobium tropici	WP_047631546.1	Rhizobiales
146	146	Mame_05265	AQZ54556.1	Inner membrane ABC transporter permease proteinYcjP	843	280	154531	155373	+	601	1.775	19.469	162.144	1	398	Rhizobium tropici	WP_047631176.1	Rhizobiales
147	147	Mame_05266	AQZ54557.1	sn-glycerol-3-phosphate import ATP-bindingprotein UgpC	1038	345	155397	156434	+	528	1.663	335.659	15.054	0	1736531	Devosia sp. Root413D1	WP_055886895.1	Rhizobiales
148	148	Mame_05267	AQZ54558.1	Mannosylglycerate hydrolase	3096	1031	156844	159939	-	502	2.467	18.469	132.384	1	443610	Devosia geojensis	WP_046108459.1	Rhizobiales
149	149	Mame_05268	AQZ54559.1	Histidinol phosphatase of the PHP familyprotein	1425	474	160029	161453	-	399	1.463	34.657	85.32	1	443610	Devosia geojensis	WP_046108928.1	Rhizobiales
150	150	Mame_05269	AQZ54560.1	sn-glycerol-3-phosphate import ATP-bindingprotein UgpC	1107	368	161455	162561	-	540	1.441	90.448	159.662	1	106592	Ensifer adhaerens	WP_025428294.1	Rhizobiales
151	151	Mame_05270	AQZ54561.1	Inner membrane ABC transporter permease proteinYcjP	831	276	162577	163407	-	547	1.303	36.753	142.159	1	1380412	Devosia sp. DBB001	WP_035037514.1	Rhizobiales
152	152	Mame_05271	AQZ54562.1	Inner membrane ABC transporter permease proteinYcjO	867	288	163404	164270	-	559	0.995	41.665	190.197	1	439495	Pseudovibrio sp. JE062	WP_008546243.1	Rhodobacterales
153	153	Mame_05272	AQZ54563.1	Cyclodextrin-binding protein precursor	1362	453	164380	165741	-	529	1.408	45.511	121.208	1	439495	Pseudovibrio sp. JE062	WP_008546836.1	Rhodobacterales
154	154	Mame_05273	AQZ54564.1	Glucose-resistance amylase regulator	1005	334	166083	167087	+	564	1.238	62.739	92.951	1	1380412	Devosia sp. DBB001	WP_035037507.1	Rhizobiales
155	155	Mame_05274	AQZ54565.1	Alpha-mannosidase	1950	649	167122	169071	+	250	0.988	44.874	43.015	1	76745	Sinorhizobium arboris	WP_027998824.1	Rhizobiales
