# Supplementary material for: The Composite 259-kb Plasmid of Martelella mediterranea DSM 17316T–A Natural Replicon with Functional RepABC Modules from Rhodobacteraceae and Rhizobiaceae
Source: Front Microbiol. 2017 Sep 21;8:1787. doi: 10.3389/fmicb.2017.01787 (PMC5613091; doi:10.3389/fmicb.2017.01787)
Supplement: Table S4 — Strains and vectors used in this study. [file Table4.XLSX]

## Sheet: Tabelle1
Table S4. Strains and vectors used in this study
Strain	Type strain	Reference
Martelella mediterranea DSM 17316	yes	Rivas et al., 2015
Agrobacterium tumefaciens C58 DSM 5172	no	Wood et al., 2001
Phaeobacter inhibens DSM 17395	no	Thole et al., 2012
Phaeobacter inhibens T5 DSM 16374T	yes	Dogs et al., 2013
Cloning vector	Host	Relevant characteristics	Size [bp]
pCR2.1	Escherichia coli	AmpR, KanR, pUC ori	3900
Constructs for RepABC "host range" tests
Plasmid	Host Organism	Backbone	selection marker	primer name	primer sequence	PCR product [bp]	Reference
pPI88-Roseo (A8-B8-C8)	Phaeobacter inhibens T5	pCR2.1	Kanamycin	1093_Pi_RepABC8_for	5'-ACCGGCGACACAACACTCACC-3'	3909	this study
				1094_Pi_RepABC8_rev	3'-ACGCGTGATCTTTCTGCTCTT-5'
pMM259-Roseo (A2-B2-C1)	Martelella mediterranea DSM 17316	pCR2.1	Kanamycin	1245_Mm_Roseo2_fwd	5'-CGTCGAGCAGGTAAAGAACG-3'	4415	this study
				1246_Mm_Roseo2_rev	3'-GTTTCGACCCCTTCAGCATC-5'
pMM259-Rhizo	Martelella mediterranea DSM 17316	pCR2.1	Kanamycin	1289_Mm_Rhizo_1_fwd	5'-GCTCATCGTACCGTTTGTCC-3'	4986	this study
				1290_Mm_Rhizo_1_rev	3'-GCGAAATCCACGGTAATGCT-5'
